# Supplementary material for: Lipidomic Characterization of Oocytes at Single-Cell Level Using Nanoflow Chromatography-Trapped Ion Mobility Spectrometry-Mass Spectrometry
Source: Molecules. 2023 May 19;28(10):4202. doi: 10.3390/molecules28104202 (PMC10221703; doi:10.3390/molecules28104202)
Supplement: Supplementary file 1 [file molecules-28-04202-s001.zip]

Archive with 2 entries (2 files):
- molecules-2372926-supplementary.xlsx
- Supplementary Information.pdf
