# Supplementary material for: Lipidomic Characterization of Oocytes at Single-Cell Level Using Nanoflow Chromatography-Trapped Ion Mobility Spectrometry-Mass Spectrometry
Source: Molecules. 2023 May 19;28(10):4202. doi: 10.3390/molecules28104202 (PMC10221703; doi:10.3390/molecules28104202)
Supplement: Supplementary file 1 [file molecules-28-04202-s001.zip › molecules-2372926-supplementary.xlsx]

## Sheet: Legends
Table S1. Lipids identified with nanoLC-MS systems
Table S2. Lipids identified with HPLC-MS systems
Table S3. Identification of lipidomic lipids in porcine oocytes
Table S4. CV of retention times of the identified lipids
Table S5. Volcanic plot data-GVBD vs. GV
Table S6. Volcanic plot data-MII vs. GVBD
Table S7. Volcanic plot data-MII vs. GV
If multiple chromatographic peaks were identified for a special molecular composition, lowercase Roman numeral (such as (i) and (ii)) was added after the lipid name

## Sheet: Table S1
Lipids identified in nanoLC systems
Mode	Average Rt(min)	Average Mz	Average mobility	Average CCS	Lipid name	Adduct type	Class	QC-RSD	blank_nanoLC_1	blank_nanoLC_2	blank_nanoLC_3	qc_nanoLC_1	qc_nanoLC_2	qc_nanoLC_3	qc_nanoLC_4	qc_nanoLC_5
Negative	20.739	600.521	1.2792	262.065	Cer 34:0;3O|Cer 18:0;2O/16:0;O	[M+HCOO]-	Cer	0.190283	46	26	13	34209	31539	34606	47284	49816
Negative	23.241	656.585	1.3429	274.598	Cer 38:0;3O|Cer 20:0;2O/18:0;(2OH)	[M+HCOO]-	Cer	0.388163	224	259	180	33962	29324	39406	60279	79713
positive	22.273	628.581	1.3453	275.325	Cer 38:0;4O|Cer 18:0;3O/20:0;(2OH)	[M+H]+	Cer	0.411691	5195	5983	2813	337679	265272	60187	225566	217344
positive	23.278	656.614	1.3761	281.386	Cer 40:0;4O|Cer 18:0;3O/22:0;(2OH)	[M+H]+	Cer	0.169438	4332	7834	11556	441848	295841	334475	410860	295213
positive	23.378	656.614	1.3767	281.492	Cer 40:0;4O|Cer 16:0;3O/24:0;(2OH)	[M+H]+	Cer	0.360985	6356	2394	9371	95847	398627	395962	311710	361368
positive	23.686	670.626	1.3918	284.463	Cer 41:0;4O|Cer 17:0;3O/24:0;(2OH)	[M+H]+	Cer	0.0185788	9110	11442	27424	992692	937495	955872	967363	963097
positive	24.282	698.662	1.4239	290.788	Cer 43:0;4O|Cer 18:0;3O/25:0;(2OH)	[M+H]+	Cer	0.0395922	7959	2018	6213	1000420	893008	975605	991045	957317
positive	24.471	712.673	1.4364	293.231	Cer 44:0;4O|Cer 20:0;3O/24:0;(2OH)	[M+H]+	Cer	0.0577008	9457	30360	10356	1250733	1073103	1138458	1250601	1184213
positive	24.724	726.686	1.4547	296.861	Cer 45:0;4O|Cer 21:0;3O/24:0;(2OH)	[M+H]+	Cer	0.0495143	4679	4198	3052	661154	567023	626967	615739	606656
positive	24.938	740.707	1.4672	299.302	Cer 46:0;4O|Cer 22:0;3O/24:0;(2OH)	[M+H]+	Cer	0.0385525	18187	4617	5612	785520	754451	808681	846300	782689
positive	25.136	754.722	1.4822	302.269	Cer 47:0;4O|Cer 22:0;3O/25:0;(2OH)	[M+H]+	Cer	0.0470735	17087	7918	4701	308048	276448	291334	292567	269298
positive	25.322	768.737	1.4972	305.233	Cer 48:0;4O|Cer 22:0;3O/26:0;(2OH)	[M+H]+	Cer	0.0478493	10535	6025	22258	258924	249356	277328	263401	241151
Negative	23.991	682.635	1.3798	281.921	Cer 42:0;4O|Cer 18:0;3O/24:0;(2OH)	[M-H]-	Cer	0.317673	339	2295	225	574935	693077	878513	1081588	1404801
Negative	24.327	742.655	1.4357	292.876	Cer 43:0;4O|Cer 20:0;3O/23:0;(2OH)	[M+HCOO]-	Cer	0.239717	704	1276	1000	888309	1065389	1235851	1667324	1650980
Negative	24.779	770.69	1.4663	298.916	Cer 45:0;4O|Cer 22:0;3O/23:0;(2OH)	[M+HCOO]-	Cer	0.145298	1199	328	235	234230	298594	331639	363708	347195
Negative	20.004	598.503	1.2698	260.163	Cer 34:1;3O|Cer 18:1;2O/16:0;(2OH)	[M+HCOO]-	Cer	0.175315	79	91	77	130018	136273	156355	192159	200242
Negative	17.993	598.507	1.2765	261.541	Cer 34:1;3O|Cer 16:1;2O/18:0;(2OH)	[M+HCOO]-	Cer	0.354617	39	49	195	82304	35064	82832	111221	125432
Negative	23.775	682.598	1.3668	279.263	Cer 40:1;3O|Cer 16:1;2O/24:0;(2OH)	[M+HCOO]-	Cer	0.334434	377	226	700	177848	220512	269947	411186	427768
Negative	24.323	710.629	1.4037	286.567	Cer 42:1;3O|Cer 18:1;2O/24:0;(2OH)	[M+HCOO]-	Cer	0.243423	475	338	969	678463	827669	974663	1282615	1302288
Negative	24.806	738.661	1.4428	294.337	Cer 44:1;3O|Cer 20:1;2O/24:0;(2OH)	[M+HCOO]-	Cer	0.156047	385	285	179	294468	383655	423705	479943	440855
Negative	24.999	752.678	1.4588	297.502	Cer 45:1;3O|Cer 21:1;2O/24:0;(2OH)	[M+HCOO]-	Cer	0.125192	245	339	567	105383	124230	135468	153074	144328
Negative	25.193	766.691	1.4746	300.628	Cer 46:1;3O|Cer 20:1;2O/26:0;(2OH)	[M+HCOO]-	Cer	0.12121	859	249	338	87826	101726	110209	123638	121464
Negative	25.542	794.723	1.5074	307.132	Cer 48:1;3O|Cer 22:1;2O/26:0;(2OH)	[M+HCOO]-	Cer	0.10508	22	215	80	18542	19981	20221	24373	23579
positive	24.543	682.664	1.4079	287.66	Cer 43:0;3O|Cer 19:0;2O/24:0;O	[M+H]+	Cer	0.062354	13755	3382	12088	1326429	1108006	1155824	1248174	1227816
positive	24.3	694.663	1.4209	290.208	Cer 44:1;3O|Cer 19:0;2O/25:1;O	[M+H]+	Cer	0.183297	634	2124	1481	156363	166585	159992	190396	247336
positive	25.127	710.694	1.4393	293.842	Cer 45:0;3O|Cer 20:0;2O/25:0;O	[M+H]+	Cer	0.0667337	5840	1325	2700	84485	72785	87768	81000	87410
positive	25.164	724.71	1.4552	296.981	Cer 46:0;3O|Cer 22:0;2O/24:0;O	[M+H]+	Cer	0.0455499	18359	16676	11071	965888	865980	972711	980725	921908
positive	25.314	724.71	1.4554	297.016	Cer 46:0;3O|Cer 22:0;2O/24:0;O	[M+H]+	Cer	0.0804701	10165	9322	3493	86119	83342	88964	101500	100063
positive	25.35	738.724	1.4689	299.667	Cer 47:0;3O|Cer 24:0;2O/23:0;O	[M+H]+	Cer	0.0597778	3797	6191	5727	472245	434184	445541	474707	402427
positive	25.514	760.747	1.5083	307.551	Cer 50:1;3O|Cer 23:0;2O/27:1;O	[M+H-H2O]+	Cer	0.047527	645	2011	505	97759	89907	92386	101009	89794
positive	19.926	582.538	1.2811	262.631	Cer 36:1;3O|Cer 18:1;2O/18:0;O	[M+H]+	Cer	0.462876	1226	698	1863	249197	276160	314292	273127	21020
positive	23.7	638.598	1.3612	278.496	Cer 40:1;3O|Cer 16:1;2O/24:0;O	[M+H]+	Cer	0.474214	165	595	1047		163107	178549	423789	165848
positive	23.824	638.602	1.357	277.64	Cer 40:1;3O|Cer 16:1;2O/24:0;O	[M+H]+	Cer	0.206045	6392	5013	9196	165963	257584	233792	161331	165848
positive	23.335	678.632	1.4036	286.816	Cer 43:2;3O|Cer 20:1;2O/23:1;O	[M+H]+	Cer	0.0247774	8551	16899	12370	1715543	1598764	1688788	1666131	1704763
positive	24.532	680.649	1.4021	286.484	Cer 43:1;3O|Cer 19:1;2O/24:0;O	[M+H]+	Cer	0.0701558	8318	8932	8797	716332	581005	665680	664382	622054
positive	24.761	694.663	1.4222	290.471	Cer 44:1;3O|Cer 20:1;2O/24:0;O	[M+H]+	Cer	0.0279997	8584	7877	22956	906768	862147	906815	928430	934600
positive	24.97	708.676	1.4357	293.123	Cer 45:1;3O|Cer 20:1;2O/25:0;O	[M+H]+	Cer	0.0612473	9111	5396	4150	310443	301175	325390	359097	319159
positive	24.42	720.679	1.4487	295.686	Cer 46:2;3O|Cer 20:2;2O/26:0;O	[M+H]+	Cer	0.061348	2555	5607	3009	1016408	900389	870652	997259	907019
positive	25.515	750.726	1.4884	303.553	Cer 48:1;3O|Cer 22:1;2O/26:0;O	[M+H]+	Cer	0.105366	7954	5812	2140	82379	85794	98079	110172	91466
positive	21.195	540.527	1.2542	257.585	Cer 34:0;2O|Cer 18:0;2O/16:0	[M+H]+	Cer	0.128076	11318	2103	7209	419186	380823	343094	288980	405873
positive	23.526	596.591	1.3267	271.836	Cer 38:0;2O|Cer 20:0;2O/18:0	[M+H]+	Cer	0.165	17758	19362	8709	456022	366933	423978	424164	589926
positive	24.467	638.638	1.3693	280.14	Cer 41:0;2O|Cer 18:0;2O/23:0	[M+H]+	Cer	0.0455459	7825	3517	4146	464351	433806	468861	496489	448524
positive	24.688	652.652	1.3823	282.688	Cer 42:0;2O|Cer 18:0;2O/24:0	[M+H]+	Cer	0.0604036	110924	7241	73803	854470	726952	808710	835383	755203
positive	24.946	666.667	1.3988	285.937	Cer 43:0;2O|Cer 20:0;2O/23:0	[M+H]+	Cer	0.0675608	6050	8032	4347	388253	326266	384497	386547	350330
positive	25.119	680.686	1.4149	289.114	Cer 44:0;2O|Cer 20:0;2O/24:0	[M+H]+	Cer	0.0518075	117937	63911	70530	507731	452658	501638	512223	460136
positive	25.483	708.714	1.4431	294.626	Cer 46:0;2O|Cer 22:0;2O/24:0	[M+H]+	Cer	0.061284	105836	52205	65864	285802	265198	296757	320716	293550
positive	25.679	722.731	1.4573	297.416	Cer 47:0;2O|Cer 22:0;2O/25:0	[M+H]+	Cer	0.106728	5703	7520	29926	112126	96919	103094	111165	131986
Negative	24.243	668.622	1.3655	279.12	Cer 40:0;2O|Cer 24:0;2O/16:0	[M+HCOO]-	Cer	0.229557	330	161	108	193730	240994	283766	361504	361333
Negative	20.25	626.541	1.3052	267.152	Cer 36:1;3O|Cer 18:0;3O/18:1	[M+HCOO]-	Cer	0.182867	246	250	525	67398	79060	91865	103596	114059
Negative	24.031	698.631	1.3961	285.113	Cer 41:0;3O|Cer 18:0;3O/23:0	[M+HCOO]-	Cer	0.308446	629	380	460	503429	608279	709430	878021	1188758
Negative	24.585	726.662	1.4285	291.523	Cer 43:0;3O|Cer 18:0;3O/25:0	[M+HCOO]-	Cer	0.192284	973	1540	643	339023	421642	500063	558972	595082
Negative	24.75	740.678	1.4444	294.653	Cer 44:0;3O|Cer 20:0;3O/24:0	[M+HCOO]-	Cer	0.135332	4733	5614	497	421295	532562	589553	634307	605158
Negative	24.781	766.691	1.4746	300.628	Cer 46:1;3O|Cer 20:1;3O/26:0	[M+HCOO]-	Cer	0.268798	279	191	382	146599	319075	350497	379529	338188
Negative	25.207	768.707	1.4735	300.395	Cer 46:0;3O|Cer 22:0;3O/24:0	[M+HCOO]-	Cer	0.966763	3597	4125	203	16846	21756	226893	26265	220180
positive	18.8	522.482	1.2402	254.921	Cer 33:2;2O|Cer 17:1;2O/16:1	[M+H]+	Cer	0.0736787	3445	6884	7387	237570	273767	254403	296186	269030
positive	22.221	566.541	1.2852	263.653	Cer 36:1;2O|Cer 18:1;2O/18:0	[M+H]+	Cer	0.175073	3423	1851	5721	545616	543664	454250	511606	322716
positive	23.7	608.589	1.3315	272.692	Cer 39:1;2O|Cer 17:1;2O/22:0	[M+H]+	Cer	0.205307	3976	3060	3031	467823	271440	498463	535430	482274
positive	24.514	650.638	1.3754	281.298	Cer 42:1;2O|Cer 18:1;2O/24:0	[M+H]+	Cer	0.0527488	94087	57264	84678	2190498	1866389	1981600	2076823	2053459
positive	25.075	678.67	1.4086	287.833	Cer 44:1;2O|Cer 20:1;2O/24:0	[M+H]+	Cer	0.497224	109725	53724	75848	833729	6566	812559	905014	854085
positive	25.184	692.684	1.4227	290.59	Cer 45:1;2O|Cer 20:1;2O/25:0	[M+H]+	Cer	0.0668358	45531	35818	30247	352625	304064	350764	374972	350455
positive	24.375	702.672	1.4194	289.846	Cer 46:3;2O|Cer 22:2;2O/24:1	[M+H]+	Cer	0.774781	1912	1238	989	113098	6879	36642	20368	68517
positive	25.559	706.699	1.4371	293.418	Cer 46:1;2O|Cer 20:1;2O/26:0	[M+H]+	Cer	0.0643672	62434	43620	17718	433525	393900	426816	481332	438361
positive	25.753	734.732	1.4663	299.174	Cer 48:1;2O|Cer 20:1;2O/28:0	[M+H]+	Cer	0.0801921	31719	4726	44586	215150	174029	191373	214511	189783
positive	25.908	748.747	1.4814	302.139	Cer 49:1;2O|Cer 22:1;2O/27:0	[M+H]+	Cer	0.0374773	9197	2361	3645	94154	88075	95470	87714	88005
Negative	24.062	692.621	1.3746	280.771	Cer 42:2;2O|Cer 18:1;2O/24:1	[M+HCOO]-	Cer	0.480568	244	152	62	151559	172947	192642	52288	318174
positive	19.816	530.471	1.1948	245.499	DG 28:0|DG 14:0_14:0	[M+NH4]+	DG	0.125058	13272	14582	17720	427420	332065	356672	310946	310158
positive	20.23	530.471	1.1971	245.964	DG 28:0|DG 14:0_14:0	[M+NH4]+	DG	0.0484631	2438	890	8695	359382	313911	356551	355072	350067
positive	20.778	544.484	1.2152	249.519	DG 29:0|DG 14:0_15:0	[M+NH4]+	DG	0.34633	2343	2174	35252	145378	119999	77587	215292	109737
positive	20.914	544.492	1.2152	249.519	DG 29:0|DG 14:0_15:0	[M+NH4]+	DG	0.311986	18080	3625	36008	209879	207780	72370	153684	204520
positive	20.483	556.488	1.2233	251.063	DG 30:1|DG 14:0_16:1	[M+NH4]+	DG	0.349558	60696	2112	27499	503412	378267	561370	570494	163674
positive	20.813	556.499	1.2187	250.1	DG 30:1|DG 14:0_16:1	[M+NH4]+	DG	0.156818	1425	29219	2186	110020	145198	106781	111241	152829
positive	21.779	558.505	1.2315	252.716	DG 30:0|DG 14:0_16:0	[M+NH4]+	DG	0.048352	110433	88545	152642	1341064	1405109	1471384	1344098	1513149
positive	20.2	568.485	1.2183	249.903	DG 31:2|DG 15:1_16:1	[M+NH4]+	DG	0.34002	10490	388	11691	56558	150175	172697		158968
positive	21.25	570.501	1.2369	253.693	DG 31:1|DG 15:0_16:1	[M+NH4]+	DG	0.0727665	787	1665	2559		190147	185499	160530
positive	22.212	572.521	1.2473	255.807	DG 31:0|DG 15:0_16:0	[M+NH4]+	DG	0.797813	45350	42359	118190	491331	59388	970188	41705	772361
positive	21.2	582.499	1.2426	254.745	DG 32:2|DG 16:1_16:1	[M+NH4]+	DG	0.493261	1533	2964	74540	12235	504976	548705	566648	460614
positive	21.994	584.517	1.2548	257.213	DG 32:1|DG 16:0_16:1	[M+NH4]+	DG	0.455851	113189	44242	6481	1153754	1115062	1202554	1086954	85577
positive	22.275	584.517	1.2556	257.391	DG 32:1|DG 16:0_16:1	[M+NH4]+	DG	0.259962	11293	6057	4964	1823833	1805448	1959137	2019882	824691
positive	23.046	586.534	1.2688	260.07	DG 32:0|DG 16:0_16:0	[M+NH4]+	DG	0.177987	17613	24627	48638	7248248	8773528	10515850	10137655	12467105
positive	22.654	598.532	1.2705	260.306	DG 33:1|DG 16:0_17:1	[M+NH4]+	DG	0.429258	18766	6473	54215	628401	241903	258126	272823	295008
positive	23.28	600.546	1.2851	263.265	DG 33:0|DG 16:0_17:0	[M+NH4]+	DG	0.0377791	54083	12561	54387	969712	877534	878901	912163	891338
positive	23.478	600.55	1.2852	263.301	DG 33:0|DG 16:0_17:0	[M+NH4]+	DG	0.0364967	12522	11591	20648	490028	479204	523605	494940	524420
positive	21.257	608.515	1.2501	256.039	DG 34:3|DG 16:1_18:2	[M+NH4]+	DG	0.39869	2889	723	2625	133496	56037	60303	58837	63191
positive	22.337	610.534	1.2757	261.255	DG 34:2|DG 16:0_18:2	[M+NH4]+	DG	0.132982	5535	16799	142080	2779150	2522241	2385290	2097823	1897332
positive	23.007	612.545	1.2896	264.072	DG 34:1|DG 16:0_18:1	[M+NH4]+	DG	0.130169	201704	155457	217275	940658	1179169	1306919	1382194	1343564
positive	23.279	612.548	1.2901	264.178	DG 34:1|DG 18:0_16:1	[M+NH4]+	DG	0.102837	13439	12268	13281	615428	520240	530060	468392	470218
positive	23.783	614.566	1.3027	266.743	DG 34:0|DG 16:0_18:0	[M+NH4]+	DG	0.50687	1438825	1585022	2296262	221931	13339642	15685187	15590854	18324430
positive	24.1	628.581	1.316	269.335	DG 35:0|DG 17:0_18:0	[M+NH4]+	DG	0.0609785	2394	1938	2273	174602	172136	182345		153943
positive	22.421	636.545	1.2799	261.871	DG 36:3|DG 18:1_18:2	[M+NH4]+	DG	0.475213	4639	38363	2549	680355	477967	495881	477604	50807
positive	23.367	638.562	1.3048	266.949	DG 36:2|DG 18:0_18:2	[M+NH4]+	DG	0.0595167	8035	7465	6713	1154702	971400	1089951	1017484	1042311
positive	23.165	638.566	1.3034	266.665	DG 36:2|DG 18:1_18:1	[M+NH4]+	DG	0.187418	107393	85948	140245	1130401	831735	721526	789840	694133
positive	23.883	640.578	1.3215	270.358	DG 36:1|DG 18:0_18:1	[M+NH4]+	DG	0.04206	18444	7238	8317	921311	1032161	1033615	1023547	1009030
positive	24.1	642.598	1.3331	272.704	DG 36:0|DG 18:0_18:0	[M+NH4]+	DG	0.0715673	1177824	1037394	1116017	4172458	3601860	4294440	4222296	4489872
positive	23.006	662.561	1.3213	270.135	DG 38:4|DG 16:0_22:4	[M+NH4]+	DG	0.426257	2741	865	1527	136260	1131160	1121980	1120694	1100944
positive	23.042	688.581	1.3414	274.015	DG 40:5|DG 18:1_22:4	[M+NH4]+	DG	0.0805394	3371	1142	3996	265518	272469	253268	216880	237230
positive	23.674	690.596	1.3636	278.539	DG 40:4|DG 18:0_22:4	[M+NH4]+	DG	0.148945	1933	237	2667	116673	132174	122225	161692	168062
positive	22.577	744.585	1.4096	287.54	PC O-34:2	[M+H]+	EtherPC	0.365152	1598	1457	1234	388313	117167	334780	217749	382818
positive	24.152	746.598	1.4244	290.533	PC O-34:1|PC O-18:1_16:0	[M+H]+	EtherPC	0.178397	2534	1176	1023	3304064	2816340	1943885	2916332	2328729
positive	22.25	768.583	1.4236	290.224	PC O-36:4|PC O-16:0_20:4	[M+H]+	EtherPC	0.299205	684	1281	1452	1268604	1341535	2830828	2185298	2036295
positive	22.313	794.6	1.4431	294.02	PC O-38:5|PC O-18:1_20:4	[M+H]+	EtherPC	0.375307	874	189	176	891161	1251976	727616	327488	1127511
positive	23.632	796.611	1.4544	296.309	PC O-38:4	[M+H]+	EtherPC	0.230849	1234	725	965	264543	209328	204635	369619	313275
Negative	24.162	764.578	1.4238	290.3	PC O-32:0|PC O-16:0_16:0	[M+HCOO]-	EtherPC	0.358099	560	534	548	22195	16865	47584	43662	38515
Negative	21.958	810.565	1.464	298.182	PC O-36:5|PC O-16:1_20:4	[M+HCOO]-	EtherPC	0.236269	142	108	480	35044	35977	24047	37404	51302
positive	20.236	674.502	1.313	268.327	PE P-32:1|PE P-16:0_16:1	[M+H]+	EtherPE	0.0423966	714	357	878	230048	219644	211186	216220	202394
positive	20.7	700.523	1.331	271.807	PE P-34:2|PE P-16:0_18:2	[M+H]+	EtherPE	0.203371	10893	769	333	239563		153656	200635	146702
positive	21.901	702.534	1.3477	275.21	PE P-34:1|PE P-16:0_18:1	[M+H]+	EtherPE	0.0811001	2906	1028	735	2589200	2022466	2397917	2336859	2486338
positive	20.357	724.522	1.348	275.105	PE P-36:4|PE P-16:0_20:4	[M+H]+	EtherPE	0.0358236	304	64	208	3681875	3636674	3556225	3644387	3326972
positive	22.263	728.55	1.366	278.744	PE P-36:2|PE P-18:0_18:2	[M+H]+	EtherPE	0.2534	717	1168	489	245429	347371	214989	236362	159856
positive	23.055	730.566	1.3784	281.271	PE P-36:1|PE P-18:0_18:1	[M+H]+	EtherPE	0.0582177	2736	1615	2752	1002496	945431	1125940	1026204	1060844
positive	20.534	750.535	1.3656	278.52	PE P-38:5|PE P-18:1_20:4	[M+H]+	EtherPE	0.199579	84	182	302	440933	467089	472343	454128	252183
positive	22	752.551	1.386	282.664	PE P-38:4|PE P-18:0_20:4	[M+H]+	EtherPE	0.02703	350	59	2943	4169518	4176093	3899646	4156711	4007696
positive	22.597	754.565	1.3868	282.808	PE P-38:3|PE P-16:0_22:3	[M+H]+	EtherPE	0.38123	1526	455	90	108849	79002	150330	161968	246613
positive	22.135	778.567	1.4038	286.12	PE P-40:5|PE P-18:0_22:5	[M+H]+	EtherPE	0.0988434	341	483	252	144312	154175	140803	131142	114224
positive	22.85	780.585	1.4083	287.029	PE P-40:4|PE P-18:0_22:4	[M+H]+	EtherPE	0.0509753	673	916	361	1269168	1098415	1256831	1191954	1233456
positive	23.48	782.596	1.425	290.419	PE P-40:3|PE P-18:0_22:3	[M+H]+	EtherPE	0.0730686	432	2061	377	341632	322814	349028	390296	320442
Negative	20.538	672.5	1.2888	263.399	PE O-32:2|PE O-16:1_16:1	[M-H]-	EtherPE	0.0588238	228	14	12	62473	62144	60922	70826	67783
Negative	21.982	674.511	1.2958	264.809	PE O-32:1|PE O-16:1_16:0	[M-H]-	EtherPE	0.134351	58	71	52	27367	26038	26773	36176	33081
Negative	20.952	698.514	1.3123	268.007	PE O-34:3|PE O-16:1_18:2	[M-H]-	EtherPE	0.106476	75	88	102	94738	106761	109124	121146	129217
Negative	22.155	700.53	1.3216	269.888	PE O-34:2|PE O-16:1_18:1	[M-H]-	EtherPE	0.515281	17	16	69	13083	766790	795405	1005247	1058371
Negative	23.218	702.545	1.3268	270.939	PE O-34:1|PE O-18:1_16:0	[M-H]-	EtherPE	0.77618	497	77	66	10262	6526	117301	156780	182847
Negative	23.209	704.559	1.3268	270.924	PE O-34:0|PE O-18:0_16:0	[M-H]-	EtherPE	0.249027	348	541	371	13518	10526	14283	21945	17103
Negative	21.849	724.528	1.3399	273.443	PE O-36:4|PE O-16:1_20:3	[M-H]-	EtherPE	0.0598898	216	535	644	39111	38593	41052	45451	42401
Negative	21.552	736.53	1.3485	275.133	PE O-37:5|PE O-17:1_20:4	[M-H]-	EtherPE	0.0495509	236	11	433	40296	44531	39626	44514	41318
Negative	20.226	746.512	1.3526	275.892	PE O-38:7|PE O-16:1_22:6	[M-H]-	EtherPE	0.0699395	21	192	179	25510	22763	25538	28414	25547
Negative	21.381	748.532	1.3575	276.882	PE O-38:6|PE O-16:1_22:5	[M-H]-	EtherPE	0.353466	79	58	23	53162	30328	36002	32169	71858
Negative	21.88	750.545	1.3654	278.469	PE O-38:5|PE O-16:1_22:4	[M-H]-	EtherPE	0.0724945	186	117	144	434471	436467	436792	521400	455619
Negative	22.3	752.548	1.3694	279.275	PE O-38:4|PE O-18:1_20:3	[M-H]-	EtherPE	0.127819	56	114	218	153876			209172	198277
Negative	23.358	754.575	1.3778	280.971	PE O-38:3|PE O-18:1_20:2	[M-H]-	EtherPE	0.160001	112	236	39	33024	32061	24671	41168	35080
Negative	22.655	776.558	1.3887	283.067	PE O-40:6|PE O-18:1_22:5	[M-H]-	EtherPE	0.593379	208	131	89	21145	19047	17103	37213	1436
Negative	22.983	778.573	1.3979	284.916	PE O-40:5|PE O-18:1_22:4	[M-H]-	EtherPE	0.255569	453	1266	1954	617745	625834	793038	1127722	1073834
Negative	18.487	843.536	1.4438	293.887	PI O-36:4|PI O-16:0_20:4	[M-H]-	EtherPI	0.101366	127	38	192	245998	248904	265745	321580	283536
Negative	19.7	845.549	1.4487	294.872	PI O-36:3|PI O-16:0_20:3	[M-H]-	EtherPI	0.180819	58	188	462		30085		32046	20622
Negative	20.511	847.569	1.4525	295.623	PI O-36:2|PI O-18:0_18:2	[M-H]-	EtherPI	0.166351	306	406	391	18590	21156	14570	24144	22602
Negative	19.705	871.572	1.4712	299.296	PI O-38:4|PI O-16:0_22:4	[M-H]-	EtherPI	0.492861	138	1307	746	57693	63726	61878	66956	1081
Negative	22.308	901.613	1.5066	306.342	PI O-40:3|PI O-18:0_22:3	[M-H]-	EtherPI	0.144517	305	785	572	14066	13874	12947	17342	18689
positive	23.548	974.734	1.595	323.951	Hex2Cer 42:1;2O	[M+H]+	Hex2Cer	0.102167	1774	648	264	104540	84199	93149	81915	80077
Negative	18.28	906.616	1.5174	308.512	Hex2Cer 34:1;2O	[M+HCOO]-	Hex2Cer	0.149098	1543	1325	1741	42908	35491	41326	52760	52522
Negative	22.915	990.71	1.6014	325.19	Hex2Cer 40:1;2O	[M+HCOO]-	Hex2Cer	0.42194	100	213	765	10710	13645	27157	26012	37303
Negative	19.636	1096.7	1.6462	333.826	Hex3Cer 36:1;2O	[M+HCOO]-	Hex3Cer	0.0749201	173	478	388	15668	18326	19288	19456	18677
Negative	22.559	1178.77	1.7185	348.201	Hex3Cer 42:2;2O	[M+HCOO]-	Hex3Cer	0.492475	545	239	205	5975	6399	7180	5982	154
Negative	23.407	1180.79	1.727	349.915	Hex3Cer 42:1;2O	[M+HCOO]-	Hex3Cer	0.249029	520	353	40	47204	60325	45304	87251	60808
Negative	23.148	888.682	1.5306	311.286	HexCer 42:1;4O|HexCer 18:1;3O/24:0;(2OH)	[M+HCOO]-	HexCer	0.200772	922	593	1017	51684	58015	70481	87932	84163
Negative	23.517	902.696	1.5463	314.414	HexCer 43:1;4O|HexCer 18:1;3O/25:0;(2OH)	[M+HCOO]-	HexCer	0.222994	465	370	724	15708	19088	24132	30581	23084
Negative	23.839	916.705	1.5629	317.714	HexCer 44:1;4O|HexCer 18:1;3O/26:0;(2OH)	[M+HCOO]-	HexCer	0.197611	262	330	291	36702	40175	45401	58627	60043
Negative	18.468	760.556	1.4176	289.056	HexCer 34:1;3O|HexCer 16:0;2O/18:1;O	[M+HCOO]-	HexCer	0.124311	106	140	414	164519	167181	167117	214614	211669
Negative	19.435	786.576	1.4363	292.704	HexCer 36:2;3O|HexCer 18:2;2O/18:0;O	[M+HCOO]-	HexCer	0.190018	233	255	75	48413	58619	49519	77566	51266
Negative	23.447	870.666	1.5197	309.17	HexCer 42:2;3O	[M+HCOO]-	HexCer	0.224136	659	1029	406	45478	51602	53929	79884	75387
Negative	23.773	872.683	1.5248	310.208	HexCer 42:1;3O	[M+HCOO]-	HexCer	0.248672	1768	731	648	27776	33670	41499	53880	53600
Negative	23.92	874.698	1.5351	312.294	HexCer 42:0;3O	[M+HCOO]-	HexCer	0.233964	575	221	484	16144	17431	21561	25984	30015
Negative	24.316	900.716	1.5538	315.957	HexCer 44:1;3O	[M+HCOO]-	HexCer	0.383091	361	331	422	21055	43459	35606	65056	68477
Negative	24.485	902.734	1.562	317.613	HexCer 44:0;3O	[M+HCOO]-	HexCer	0.248816	86	66	63	10090	11639	15999	15900	20576
Negative	24.536	914.724	1.5719	319.564	HexCer 45:1;3O	[M+HCOO]-	HexCer	0.403109	96	145	237	9963	2570	8559	12985	12618
Negative	24.777	928.743	1.584	321.95	HexCer 46:1;3O	[M+HCOO]-	HexCer	0.298569	361	228	69	6879	12614	14244	18186	18169
Negative	23.645	842.668	1.5013	305.594	HexCer 41:1;2O	[M+HCOO]-	HexCer	0.335467	2279	283	965	11968	13479	14846	24958	26715
positive	20.6	728.593	1.4013	285.945	HexCer 36:1;2O	[M+H]+	HexCer	0.411369	625	188	8389	67107	126309	36955	54896	85757
positive	22.2	756.626	1.4362	292.875	HexCer 38:1;2O|HexCer 18:1;2O/20:0	[M+H]+	HexCer	0.0799586	1222	455	945	265674	232025	257746	262689	215204
Negative	19.062	744.565	1.3994	285.458	HexCer 34:1;2O|HexCer 18:1;2O/16:0	[M+HCOO]-	HexCer	0.192988	48	84	61	67406	90062	83525	113765	114412
Negative	22.393	800.623	1.4582	297.072	HexCer 38:1;2O	[M+HCOO]-	HexCer	0.27684	542	659	717	41108	40967	45866	74119	72884
positive	23.7	740.634	1.4347	292.673	TG 41:1;1O|TG 10:0_16:0_15:1;1O	[M+NH4]+	TG	0.0609099	2183	42864	1196	1094254	1062030	1066713	963906	936470
positive	23.768	766.646	1.4484	295.284	TG 43:2;1O|TG 10:0_16:0_17:2;1O	[M+NH4]+	TG	0.0272733	6554	6334	6029	609249	607333	650553	621010	605100
positive	24.274	768.666	1.4641	298.479	TG 43:1;1O|TG 10:0_18:0_15:1;1O	[M+NH4]+	TG	0.178603	32602	13242	13316	274621	258332	159382	235350	208453
positive	23.792	784.659	1.4651	298.581	TG 43:1;2O|TG 14:0_16:0_13:1;2O	[M+NH4]+	TG	0.120866	50890	11940	49803	496128	631730	511564	439039	517114
positive	23.3	790.651	1.4531	296.101	TG 45:4;1O|TG 10:0_18:2_17:2;1O	[M+NH4]+	TG	0.498178	3956	553	4516	216727	3536	236036	249135	202180
positive	23.768	792.662	1.4655	298.599	TG 45:3;1O|TG 10:0_18:1_17:2;1O	[M+NH4]+	TG	0.514222	8794	7879	81456	277052	230996	395616	263796	20061
positive	20.5	706.53	1.3727	280.281	PC 30:0|PC 14:0_16:0	[M+H]+	PC	0.0681773	180	354	1603	1847168	1740891	1715255	2039393	1717403
positive	20.656	732.543	1.3877	283.14	PC 32:1|PC 16:0_16:1	[M+H]+	PC	0.377396	8103	2804	766	1467258	2162004	4219196	3207388	1984595
positive	22.467	734.56	1.4014	285.929	PC 32:0|PC 16:0_16:0	[M+H]+	PC	0.0407452	4300	1882	1426	20921754	18749704	19132188	18845372	19575094
positive	21.8	746.559	1.4009	285.737	PC 33:1|PC 15:0_18:1	[M+H]+	PC	0.43974	1594	1179	5369	347901	431191	645409	235636	854549
positive	23.535	748.578	1.4219	290.01	PC 33:0	[M+H]+	PC	0.592224	1228	905	405	188669	81754	54715	73007	42213
positive	18.456	754.53	1.3849	282.416	PC 34:4	[M+H]+	PC	0.202093	161	221	249	180495	327450	218044	282765	281726
positive	19.2	756.543	1.352	275.702	PC 34:3|PC 16:1_18:2	[M+H]+	PC	0.241403	234	97	4456	208313	137596	172079	281150	190037
positive	19.983	756.547	1.3951	284.498	PC 34:3|PC 16:0_18:3	[M+H]+	PC	0.292635	708	231	410	910447	1074341	1100023	476303	635409
positive	21.2	758.562	1.4644	298.615	PC 34:2|PC 16:0_18:2	[M+H]+	PC	0.130684	1554	2411	1147	26758916	24221790	22109144	23324812	17697746
positive	22.578	760.576	1.4204	289.632	PC 34:1|PC 16:0_18:1	[M+H]+	PC	0.194745	6363	4870	3837	123203696	65287164	113059232	111703888	115036528
positive	23.202	760.576	1.4206	289.667	PC 34:1|PC 16:0_18:1	[M+H]+	PC	0.620998	3593	1532	6427	1401182	888927	120502	683348	1961736
positive	24.628	762.593	1.4371	293.009	PC 34:0|PC 16:0_18:0	[M+H]+	PC	0.554479	3347	1412	1094	124085	2191987	1588684	3115298	3221686
positive	23.707	774.592	1.4328	292.055	PC 35:1|PC 17:0_18:1	[M+H]+	PC	0.597568	2317	1211	486	1078854	264607	200055	1280365	1332544
positive	18.823	780.545	1.4041	286.163	PC 36:5	[M+H]+	PC	0.300876	221	281	82	300514	293394	413974	139837	307521
positive	19.7	782.565	1.4132	288.015	PC 36:4|PC 18:2_18:2	[M+H]+	PC	0.418164	244	1660	1701	404080	404703	210355	806133	508044
positive	22.683	786.592	1.4353	292.5	PC 36:2|PC 18:1_18:1	[M+H]+	PC	0.0669421	7294	4312	2784	4191164	3717388	4070816	3968617	4551455
positive	21.689	796.58	1.431	291.556	PC 37:4	[M+H]+	PC	0.337728	389	201	7223	128751	355223	368088	267297	210257
positive	22.652	810.593	1.4529	295.919	PC 38:4|PC 18:0_20:4	[M+H]+	PC	0.0263613	752	500	444	23740920	23223520	23033960	23574954	24823578
positive	23.903	812.606	1.4583	297.012	PC 38:3|PC 18:0_20:3	[M+H]+	PC	0.569885	1292	883	1230	43707	161520	465480	374377	486526
positive	23.623	812.611	1.4568	296.699	PC 38:3|PC 18:0_20:3	[M+H]+	PC	0.32944	1201	703	866	1928093	620872	1414456	2005883	1528212
positive	23.289	836.608	1.4694	299.14	PC 40:5|PC 18:0_22:5	[M+H]+	PC	0.409009	756	150	867	317313	232325	515324	210470	589272
positive	22.344	836.608	1.4663	298.501	PC 40:5|PC 18:1_22:4	[M+H]+	PC	0.289604	345	344	400	186677	99293	190381	172890	265889
positive	24.108	838.622	1.4775	300.76	PC 40:4|PC 18:0_22:4	[M+H]+	PC	0.105848	1191	1328	421	1256370	1140692	1012847	1175578	1394668
Negative	21.814	764.547	1.4116	287.794	PC 31:0|PC 15:0_16:0	[M+HCOO]-	PC	0.806871	351	121	376	8833	15254	6243	14634	47590
Negative	22.511	816.573	1.4534	295.998	PC 35:2	[M+HCOO]-	PC	0.430007	198	270	96	28466	55119	30467	83449	83493
Negative	20.903	826.559	1.4565	296.573	PC 36:4|PC 16:0_20:4	[M+HCOO]-	PC	0.0833679	224	48	27	3414925	3540167	3727038	4100341	4237758
Negative	22.338	828.575	1.4618	297.635	PC 36:3|PC 16:0_20:3	[M+HCOO]-	PC	0.141889	333	278	146	132490	131045	145646	182765	176119
Negative	22.015	828.579	1.4607	297.405	PC 36:3|PC 16:0_20:3	[M+HCOO]-	PC	0.0965089	594	121	326	230994	236113	240564	287065	284730
Negative	23.384	830.588	1.4699	299.269	PC 36:2|PC 18:0_18:2	[M+HCOO]-	PC	0.139202	478	221	140	1050296	1086615	1264056	1536862	1282701
Negative	23.233	830.592	1.4692	299.123	PC 36:2|PC 18:0_18:2	[M+HCOO]-	PC	0.236044	788	650	285	1093867	1108972	1182449	1643530	1901075
Negative	24.567	832.604	1.48	301.305	PC 36:1|PC 18:0_18:1	[M+HCOO]-	PC	0.354056	666	653	417	652958	1368426	711006	750155	1459136
Negative	24.796	832.608	1.4798	301.269	PC 36:1|PC 18:0_18:1	[M+HCOO]-	PC	0.316502	422	522	738	931717	542254	750631	884976	1407216
Negative	22.082	840.572	1.4623	297.663	PC 37:4|PC 17:0_20:4	[M+HCOO]-	PC	0.123979	616	263	312	73700	73963	78301	98865	92774
Negative	19.53	850.56	1.4666	298.475	PC 38:6|PC 18:2_20:4	[M+HCOO]-	PC	0.242809	245	300	378	75458	85954	46373	82309	105654
Negative	21.137	852.576	1.4764	300.472	PC 38:5|PC 18:1_20:4	[M+HCOO]-	PC	0.21821	255	195	502	323716	336083	218601	370215	214893
Negative	21.802	852.577	1.4772	300.628	PC 38:5|PC 16:0_22:5	[M+HCOO]-	PC	0.292387	420	284	609	43379	72785	79064	41347	87625
Negative	19.064	874.563	1.4824	301.56	PC 40:8|PC 20:4_20:4	[M+HCOO]-	PC	0.101664	695	404	56	28560	33236	31225	26659	35462
positive	19.5	740.513	1.3633	278.12	PE 36:4|PE 16:0_20:4	[M+H]+	PE	0.0520169	66	454	2773	1476660	1438052	1439045	1358040	1274144
positive	19.9	742.533	1.3556	276.54	PE 36:3|PE 18:1_18:2	[M+H]+	PE	0.0623014	1006	10899	817	945324	804954	861853	871182	797868
positive	21.253	744.546	1.3818	281.855	PE 36:2|PE 18:1_18:1	[M+H]+	PE	0.0285872	744	361	986	1998514	2041320	2029382	1905116	2073346
positive	22.493	746.563	1.3877	283.044	PE 36:1|PE 18:0_18:1	[M+H]+	PE	0.0970378	1266	516	395	823472	621920	662772	683880	701060
positive	18.249	764.515	1.3629	277.867	PE 38:6|PE 18:2_20:4	[M+H]+	PE	0.0520962	208	181	236	140675	163712	154433	157816	161410
positive	19.668	766.528	1.3736	280.041	PE 38:5|PE 18:1_20:4	[M+H]+	PE	0.0375144	169	176	85	2847462	3064597	3189202	3077989	2979701
positive	20.202	766.532	1.3736	280.041	PE 38:5|PE 16:0_22:5	[M+H]+	PE	0.0166348	60	254	248	414562	424369	428525	432209	415309
Negative	17.917	686.479	1.2827	262.045	PE 32:2|PE 16:1_16:1	[M-H]-	PE	0.479586	73	193	154	13680	2385	10007	9297	17713
Negative	19.554	688.494	1.2908	263.692	PE 32:1|PE 16:0_16:1	[M-H]-	PE	0.118618	96	35	148	79130	79630	80806	102451	99869
Negative	21.091	690.508	1.299	265.349	PE 32:0|PE 16:0_16:0	[M-H]-	PE	0.10875	50	44	43	47696	45103	52160	55643	61123
Negative	18.386	712.489	1.3065	266.72	PE 34:3|PE 16:1_18:2	[M-H]-	PE	0.215974	200	59	78	41560	23958	40625	44184	49795
Negative	19.878	714.508	1.3158	268.61	PE 34:2|PE 16:1_18:1	[M-H]-	PE	0.152656	67	145	97	175356	221107	238920	282475	254752
Negative	21.314	716.522	1.3216	269.765	PE 34:1|PE 16:0_18:1	[M-H]-	PE	0.128993	53	171	233	531237	554046	595654	640958	755489
Negative	22.536	718.538	1.3306	271.592	PE 34:0|PE 16:0_18:0	[M-H]-	PE	0.349936	79	52	283	26360	18765	22340	45779	42318
Negative	20.677	728.526	1.3291	271.227	PE 35:2|PE 17:1_18:1	[M-H]-	PE	0.369901	154	250	152	9028	17713	14772	29048	17569
Negative	22.069	730.538	1.344	274.245	PE 35:1|PE 17:0_18:1	[M-H]-	PE	0.157271	495	79	244	24488	25310	27099	37026	29498
Negative	18.128	736.492	1.3297	271.291	PE 36:5|PE 16:1_20:4	[M-H]-	PE	0.125195	15	130	101	125929	124787	139712	158500	170417
Negative	21.026	740.523	1.3401	273.392	PE 36:3|PE 16:0_20:3	[M-H]-	PE	0.520494	31	39	60	8422	9716	9846	28431	23573
Negative	21.765	742.543	1.3455	274.464	PE 36:2|PE 18:0_18:2	[M-H]-	PE	0.0391322	29	158	236	116384	121590	124089	129067	116701
Negative	19.148	750.502	1.3474	274.803	PE 37:5|PE 17:1_20:4	[M-H]-	PE	0.383346	294	37	107	13798	9143	6232	19146	18883
Negative	21.572	766.538	1.37	279.318	PE 38:4|PE 18:0_20:4	[M-H]-	PE	0.0278965	58	190	46	1372458	1386379	1418902	1479349	1451032
Negative	22.1	766.538	1.3688	279.065	PE 38:4|PE 16:0_22:4	[M-H]-	PE	0.11533	151	26	26	275429	279235	309161		363922
Negative	22.464	768.558	1.376	280.526	PE 38:3|PE 18:0_20:3	[M-H]-	PE	0.246617	419	115	236	55402	56248	58208	92192	92303
Negative	20.096	790.542	1.3838	281.979	PE 40:6|PE 18:1_22:5	[M-H]-	PE	0.381928	202	149	87	12465	19987	20633	12845	33400
Negative	21.249	792.553	1.3867	282.555	PE 40:5|PE 18:1_22:4	[M-H]-	PE	0.135014	83	166	363	157948	187100	152405	188355	220421
Negative	22.106	792.553	1.3867	282.555	PE 40:5|PE 18:0_22:5	[M-H]-	PE	0.211455	69	191	175	30618	32327	31715	46974	48855
Negative	22.44	794.571	1.402	285.662	PE 40:4|PE 18:0_22:4	[M-H]-	PE	0.388555	210	176	70	83518	86017	93377	141608	34268
Negative	23.1	796.583	1.4087	287.002	PE 40:3|PE 18:0_22:3	[M-H]-	PE	0.532632	310	114	296	20916	23671	12846	30241	2402
Negative	19.39	721.5	1.336	272.676	PG 32:0|PG 16:0_16:0	[M-H]-	PG	0.270301	840	267	304	38406	19643	40178	46027	50279
Negative	18.361	745.502	1.352	275.781	PG 34:2|PG 16:0_18:2	[M-H]-	PG	0.256507	517	160	467	31935	41778	42564	46993	20684
Negative	19.56	747.52	1.3605	277.505	PG 34:1|PG 16:0_18:1	[M-H]-	PG	0.106271	95	145	385	448762	441406	467243	568470	546254
Negative	21.179	749.536	1.3584	277.053	PG 34:0|PG 16:0_18:0	[M-H]-	PG	0.575385	137	159	159	30559	1598	39857	17900	43548
Negative	19.914	773.533	1.3844	282.203	PG 36:2|PG 18:1_18:1	[M-H]-	PG	0.151717	150	267	182	49751	69130	58435	60091	77647
Negative	22.385	777.563	1.4011	285.584	PG 36:0|PG 18:0_18:0	[M-H]-	PG	0.252961	280	230	528	133090	138506	159153	244244	222807
positive	18.671	828.55	1.4577	296.797	PI 32:0	[M+NH4]+	PI	0.0597534	237	207	67	351838	359701	377991	409460	350366
positive	17.628	852.549	1.452	295.493	PI 34:2|PI 16:0_18:2	[M+NH4]+	PI	0.0545431	220	110	194	174324	172545	183141	200059	188347
positive	18.9	854.568	1.4599	297.096	PI 34:1	[M+NH4]+	PI	0.22881	3292	43	548	808760	424569	906049	872159	849882
positive	20.417	856.58	1.4842	302.024	PI 34:0	[M+NH4]+	PI	0.509557	217	243	100	68880	85031	58628	79288	1670
positive	17.424	876.552	1.47	299.03	PI 36:4|PI 16:0_20:4	[M+NH4]+	PI	0.0212823	41	64	67	1528919	1557590	1517737	1613208	1558816
positive	18.165	878.566	1.4754	300.13	PI 36:3	[M+NH4]+	PI	0.0731484	79	96	58	132439	141520	161051	145147	132963
positive	19.51	880.578	1.4795	300.951	PI 36:2	[M+NH4]+	PI	0.540742	104	333	25	1878	86002	154308	145698	138365
positive	18.398	890.567	1.4842	301.842	PI 37:4	[M+NH4]+	PI	0.356689	315	10	146	47569	27050	60364	26417	29155
positive	18.229	902.564	1.4893	302.833	PI 38:5	[M+NH4]+	PI	0.537519	139	148	11	1201	73308	64968	43392	77026
positive	17.663	902.569	1.488	302.556	PI 38:5	[M+NH4]+	PI	0.21374	415	86	245	166389	104447	189659	211100	164038
positive	19.275	904.584	1.5	304.983	PI 38:4	[M+NH4]+	PI	0.186524	232	70	55	1108281	967340	622628	1103928	1046505
Negative	16.846	781.488	1.3835	281.976	PI 30:0|PI 14:0_16:0	[M-H]-	PI	0.094282	210	209	761	25007	31979	28950	30190	33119
Negative	20.713	863.565	1.4665	298.388	PI 36:1|PI 18:0_18:1	[M-H]-	PI	0.0582861	525	555	562	509624	551689	567898	575305	610232
Negative	20.506	887.565	1.4821	301.433	PI 38:3|PI 18:0_20:3	[M-H]-	PI	0.0574202	594	411	594	150993	144712	139957	165501	152820
Negative	20.011	887.565	1.4806	301.14	PI 38:3|PI 16:0_22:3	[M-H]-	PI	0.238898	847	601	689	144895	255165	272507	304550	322071
Negative	19.684	899.568	1.4873	302.422	PI 39:4	[M-H]-	PI	0.477895	480	647	321	9176	10644	621	12158	9876
Negative	19.915	911.565	1.4993	304.813	PI 40:5	[M-H]-	PI	0.263823	648	202	168	71802	72513	82604	82232	33564
Negative	19.359	911.565	1.499	304.755	PI 40:5|PI 18:1_22:4	[M-H]-	PI	0.423137	257	221	1077	24500	29711	15472	32702	55667
Negative	20.134	913.581	1.5042	305.795	PI 40:4|PI 16:0_24:4	[M-H]-	PI	0.1233	548	276	1198	50935	50034	61260	67638	65306
positive	19.5	762.523	1.3326	271.717	PS 34:1|PS 16:0_18:1	[M+H]+	PS	0.128679	178	6019	132	205139	231329	223751	236431	161474
positive	17.475	784.517	1.3774	280.712	PS 36:4	[M+H]+	PS	0.238464	71	94	244	157133	111668	150684	160515	79641
positive	20	788.535	1.3955	284.367	PS 36:2|PS 18:0_18:2	[M+H]+	PS	0.126315	1699	3060	1247	560281	501459	492983	372603	492390
positive	21.3	790.548	1.425	290.372	PS 36:1|PS 18:0_18:1	[M+H]+	PS	0.200394	413	1226	372	1192266	1415560	1485316	1383130	790019
positive	20.473	814.55	1.4263	290.476	PS 38:3	[M+H]+	PS	0.352063	257	130	58	32973	47767	29990	58708	21082
positive	20.484	838.553	1.446	294.348	PS 40:5|PS 18:0_22:5	[M+H]+	PS	0.0363119	156	158	5	258660	270769	273994	281618	255445
positive	22.076	842.587	1.4599	297.161	PS 40:3	[M+H]+	PS	0.247221	168	228	229	66302	83946	47304	96707	59962
Negative	18.2	758.499	1.2802	261.043	PS 34:2|PS 16:0_18:2	[M-H]-	PS	0.192725	65	17	460	16180	21757	24718	29642	21720
Negative	18.192	808.509	1.4087	286.93	PS 38:5|PS 18:1_20:4	[M-H]-	PS	0.129537	301	421	196	40873	35096	44000	51273	48481
Negative	19.828	810.529	1.422	289.63	PS 38:4|PS 18:0_20:4	[M-H]-	PS	0.102292	30	169	78	370717	385347	402329	457017	482440
Negative	21.06	838.56	1.4453	294.209	PS 40:4|PS 18:0_22:4	[M-H]-	PS	0.259528	237	172	161	165164	102810	177994	222602	234743
positive	18.454	689.551	1.3835	282.612	SM 33:1;2O|SM 23:1;2O/10:0	[M+H]+	SM	0.233276	657	203	1315	46889	72068	64070	80319	97602
positive	19.667	703.568	1.3973	285.318	SM 34:1;2O|SM 18:1;2O/16:0	[M+H]+	SM	0.0467959	620	1775	2534	8746295	9001614	9687960	9689051	8750154
positive	20.549	705.578	1.4056	287.004	SM 34:0;2O	[M+H]+	SM	0.266085	844	879	398	378974	689139	783899	814016	497121
positive	18.633	719.561	1.4342	292.733	SM 34:1;3O	[M+H]+	SM	0.159147	334	205	154	461384	428530	446527	385172	284158
positive	22.01	731.595	1.4257	290.911	SM 36:1;2O|SM 18:1;2O/18:0	[M+H]+	SM	0.226206	1408	560	422	4668782	3360994	2492084	4657163	4695964
positive	23.817	759.628	1.4545	296.587	SM 38:1;2O|SM 18:1;2O/20:0	[M+H]+	SM	0.196833	3977	4378	2370	1795295	2405836	1814946	2985783	2169192
positive	18.628	775.541	1.4353	292.56	SM 39:8;3O	[M+H]+	SM	0.568818	201	129	448	37431	68313	70639	30272	6391
positive	26.233	787.65	1.4819	301.974	SM 40:1;2O|SM 27:0;2O/13:1	[M+H]+	SM	0.158882	2274	2079	980	80807	85903	115203	101479	122296
positive	27.369	787.659	1.4838	302.358	SM 40:1;2O	[M+H]+	SM	0.677617	1760	2284	832	83910	105197	98641	358025	116590
positive	26.303	787.659	1.4834	302.288	SM 40:1;2O	[M+H]+	SM	0.571531	3204	3038	535	534773	136006	144433	395692	182665
positive	22.211	811.658	1.4863	302.726	SM 42:3;2O|SM 18:1;2O/24:2	[M+H]+	SM	0.620139	1362	477	3258	171042	209057	125111	312553	2482
Negative	26.023	857.673	1.5217	309.651	SM 42:2;2O|SM 18:1;2O/24:1	[M+HCOO]-	SM	0.273648	49	22	107	32005	50988	27873	56548	55722
positive	15.243	488.388	1.1354	233.785	TG 24:0|TG 8:0_8:0_8:0	[M+NH4]+	TG	0.0554424	2975	12737	2132	3072812	3493524	3030029	3038549	3109718
positive	20.778	572.479	1.2516	256.697	TG 30:0|TG 10:0_10:0_10:0	[M+NH4]+	TG	0.0503637	12494	8546	40265	549640	604539	617811	632436	631839
positive	24.5	684.607	1.3828	282.521	TG 38:0|TG 12:0_12:0_14:0	[M+NH4]+	TG	0.179395	10006	4305	60578	403505	353350	367417	352755	223832
positive	26.1	810.746	1.5177	309.115	TG 47:0|TG 15:0_16:0_16:0	[M+NH4]+	TG	0.551866	10781	3992	2035	744612	726672	411385	709111	1443
positive	25.66	844.728	1.5391	313.28	TG 50:4|TG 14:0_16:0_20:4	[M+NH4]+	TG	0.322769	15322	20672	4656	372501	169391	349498	370594	180546
positive	26.012	872.765	1.5707	319.548	TG 52:4|TG 16:0_16:0_20:4	[M+NH4]+	TG	0.0683018	21049	26951	16303	1791141	1691784	1732492	1637727	1458684
positive	26.132	874.775	1.5794	321.3	TG 52:3|TG 16:0_18:1_18:2	[M+NH4]+	TG	0.396306	55010	263730	24045	1966590	339536	1879753	1788620	1595478
positive	26.025	898.778	1.5904	323.405	TG 54:5|TG 16:0_18:1_20:4	[M+NH4]+	TG	0.0725193	34018	43289	14879	1663468	1537897	1637784	1498382	1351157
positive	26.38	902.807	1.6064	326.623	TG 54:3|TG 18:1_18:1_18:1	[M+NH4]+	TG	0.0808517	1365	1185	874		795568	753512	676002	651057
positive	25.662	920.762	1.5926	323.74	TG 56:8|TG 18:2_18:2_20:4	[M+NH4]+	TG	0.416754	3865	3357	2206	270234	251610	253677	258038	36086
positive	25.879	922.778	1.6011	325.45	TG 56:7|TG 16:0_20:3_20:4	[M+NH4]+	TG	0.0754786	8783	6886	1529	242350	285164	252256	239910	230532
positive	26.004	924.792	1.6113	327.507	TG 56:6|TG 16:0_18:2_22:4	[M+NH4]+	TG	0.0659039	15241	8248	4130	568598	545242	541747	479490	488693
positive	25.7	946.778	1.6206	329.286	TG 58:9|TG 16:1_20:4_22:4	[M+NH4]+	TG	0.269316	4370	8381	6550		62656	96545	108895	57259
positive	25.917	948.793	1.6235	329.859	TG 58:8|TG 16:0_20:4_22:4	[M+NH4]+	TG	0.0821933	1779	1253	2441	282969	264456	264122	230802	229558
positive	26.26	952.825	1.6368	332.554	TG 58:6|TG 18:1_18:1_22:4	[M+NH4]+	TG	0.192599	9227	6185	4500	90786	73117	101525	66953	61035
positive	25.842	962.713	1.5082	306.368	TG 60:15|TG 20:5_20:5_20:5	[M+NH4]+	TG	0.118042	588	1943	3246	131627	101568	98034	128185	114685

## Sheet: Table S2
Lipids identified in HPLC systems
Mode	Average Rt(min)	Average Mz	Average mobility	Average CCS	Lipid name	Adduct type	Class	QC-RSD	blank_HPLC_1	blank_HPLC_2	blank_HPLC_3	QC_HPLC_1	QC_HPLC_2	QC_HPLC_3	QC_HPLC_4	QC_HPLC_5
positive	12.21	703.572	1.3858	282.97	SM 34:1;2O	[M+H]+	SM	0.106375	251	66	171	4650	6271	5935	5195	5988
positive	13.658	734.564	1.397	285.034	PC 32:0	[M+H]+	PC	0.186281	102	410	50	5349	6767	3724	5985	5192
positive	12.649	758.571	1.3918	283.816	PC 34:2|PC 16:0_18:2	[M+H]+	PC	0.0267571	293	168	115	49847	48276	50043	49536	52397
positive	13.762	760.58	1.4088	287.256	PC 34:1	[M+H]+	PC	0.31669	366	317	175	62032	19753	57254	61148	64629
positive	12.405	782.569	1.405	286.331	PC 36:4	[M+H]+	PC	0.063451	257	192	239	15104	12496	13210	13391	13822
positive	14.024	786.6	1.4232	290.026	PC 36:2|PC 18:0_18:2	[M+H]+	PC	0.0478455	179	484	319	20538	19236	19651	21892	21248
positive	15.129	788.615	1.4361	292.644	PC 36:1	[M+H]+	PC	0.162329	255	267	375	8425	12914	13312	13716	13692
positive	13.191	833.658	1.4598	297.203	SM 44:6;2O	[M+H]+	SM	0.0287026	124	179	116	27999	29524	29555	28563	30398
Negative	12.628	802.559	1.4482	295.008	PC 34:2|PC 16:0_18:2	[M+HCOO]-	PC	0.119325	106	40	59	3145	3368	3329	2531	2607
Negative	13.753	804.572	1.4553	296.462	PC 34:1|PC 16:0_18:1	[M+HCOO]-	PC	0.321303	145	49	165	5585	5716	1762	5169	5897

## Sheet: Table S3
Identification of lipidomic lipids in porcine oocytes
mode	Lipid name	Average Rt(min)	Average Mz	Average mobility	Average CCS	Class	Adduct type	GVBD1	GVBD2	GVBD3	GVBD4	GVBD5	GVBD6	GVBD7	GVBD8	GVBD9	GVBD10	GVBD11	GVBD12	GVBD13	GVBD14	GVBD15	GVBD16	GVBD17	GVBD18	GVBD19	GVBD20	GVBD21	GVBD22	GVBD23	GVBD24	GV1	GV2	GV3	GV4	GV5	GV6	GV7	GV8	GV9	GV10	GV11	GV12	GV13	GV14	GV15	GV16	GV17	GV18
positive	TG 24:0|TG 8:0_8:0_8:0	15.874	488.395	1.0894	224.312	TG	[M+NH4]+	1349792	409640	2426596	465931	717325	517720	1318245	1913126	1521980	677998	3231649	818948	2004072	1250318	506334	1266091	338496	1707482	571154	593845	651526	635444	780302	2233637	646845	1174324	760153	3816662	726573	1029218	1636502	951858	638050	343034	1137642	3359780	873573	1047566	4306658	1754718	833843	1013548
positive	TG 41:1;1O|TG 10:0_16:0_15:1;1O	23.968	740.64	1.4324	292.201	TG	[M+NH4]+	158977	25803	700930	400888	1411205	1527403	19306	9461	596613	1521962	903049	267841	13930	14230	956803	40128	449586	793582	1020678	1605322	269352	14215	46234	27612	1154077	120659	582336	3050443	1922611	335594	14237	20288	46495	28604	4729418	1530970	12829	41001	803399	368590	1848257	43415
positive	TG 43:2;1O|TG 10:0_16:0_17:2;1O	24.043	766.654	1.447	295.001	TG	[M+NH4]+	840573	37042	325101	388192	832767	956415	17893	283169	344081	912002	707394	154810	715493	331781	523576	880445	5523	506408	785787	798214	258984	10722	510031	22687	72617	377631	6709	1688068	980700	1157750	18648	734596	535334	490915	2157687	811981	257635	333534	466072	1524030	1177779	557580
positive	TG 56:6|TG 16:0_18:2_22:4	26.15	924.798	1.6147	328.206	TG	[M+NH4]+	244737	258850	17862	639101	615563	377887	410897	126623	61555	1089278	1050620	61338	242642	221875	612282	169312	27037	90567	154123	202569	4184	428550	561489	182022	4980	1320815	25657	419997	504049	559820	759988	260919	220364	3255	554294	945197	171622	144064	269127	84615	814204	100531
positive	TG 56:7|TG 16:0_20:3_20:4	25.98	922.787	1.6043	326.105	TG	[M+NH4]+	126958	91060	13567	211992	225912	107560	201799	112334	23130	814729	296936	54421	262851	82145	154496	313270	20859	27531	248741	97369	17264	258149	229529	129966	20882	736441	47370	135468	234041	289711	360167	86466	143016	1667076	1041410	939498	255645	108044	192392	729895	589909	597525
positive	TG 56:8|TG 18:2_18:2_20:4	25.789	920.769	1.5922	323.644	TG	[M+NH4]+	125294	148896	36906	267001	273530	17319	252434	132624	69700	626732	423515	72465	239322	139774	275462	266634	48522	83459	253091	20363	14123	189139	156106	110636	1661	768815	6547	155947	224396	54913	474331	213403	218352	1736658	951871	885118	250728	5394	219456	614868	572479	498398
negative	SM 34:0;2O	20.137	749.577	1.4081	287.185	SM	[M+HCOO]-	46508	59638	33158	67532	67978	52986	109554	20750	3015	66955	73412	2557	40688	87036	90481	114049	8594	120443	73371	80699	51940	46526	58057	93869	40151	58556	50733	84332	58978	49816	114432	205724	157541	73578	73711	122916	18340	79729	98946	194445	62493	63787
negative	SM 34:1;2O|SM 18:1;2O/16:0	19.372	747.565	1.4006	285.676	SM	[M+HCOO]-	4741	19940	13444	25963	39886	29820	20183	26210	24733	15193	30730	7292	17671	11794	30512	56335	12409	22304	33393	28078	18222	18602	28624	28932	16003	59902	18969	36225	31022	30350	25047	27459	30258	18816	20439	29730	21286	24373	32706	34359	32970	32902
positive	SM 34:1;3O	19.006	719.571	1.4298	291.833	SM	[M+H]+	514429	646868	398094	85745	346575	293167	1380529	845634	717397	375696	1217536	494861	1003226	753612	486348	581560	8931	459434	590934	229293	646502	457193	528200	787640	200116	265300	266589	722852	5725	300509	741312	242134	567912	318268	778806	409788	477471	159406	540304	210818	508425	1298377
negative	SM 36:1;2O|SM 18:1;2O/18:0	21.626	775.593	1.4304	291.557	SM	[M+HCOO]-	8769	33703	19808	128691	23324	29464	10018	23186	40638	9396	25893	6545	16714	8627	20804	24105	29926	18657	60938	48780	46640	51043	54761	62520	43753	42822	23618	74306	37560	24363	12041	13123	7222	1791	14683	10067	16238	13806	19867	20029	23011	23090
negative	SM 38:1;2O|SM 18:1;2O/20:0	23.275	803.623	1.4596	297.34	SM	[M+HCOO]-	15672	23447	7437	9126	28236	7274	23787	16122	1942	22680	23242	688	42465	6002	2250	27432	2964	28718	29530	32903	1311	1091	767	4167	873	6828	1113	5479	5032	1610	2155	1789	2566	1252	8039	2091	1143	4076	9012	1214	5071	17945
negative	SM 42:2;2O|SM 18:1;2O/24:1	24.61	857.676	1.5091	307.092	SM	[M+HCOO]-	7924	4610	491	5454	7511	3534	689	6502	3163	1481	726	1855	15650	974	7844	4503	2012	20768	11436	11878	211	10019	8967	3255	976	1061	4595	1515	1916	5579	2609	7695	12092	1733	6794	12583	11050	10733	12986	1592	8993	10786
positive	SM 42:3;2O|SM 18:1;2O/24:2	24.077	811.668	1.4867	302.8	SM	[M+H]+	648925	513684	552021	336951	508014	12552	294858	186612	1147960	6106	223876	569272	89034	687056	707831	404062	1955	498599	318262	469590	228335	24426	327313	300967	654790	1168594	242310	486400	808835	2022458	539126	5343	465028	24643	762345	1039300	508845	369984	448225	1455414	1048213	184882
positive	Cer 33:2;2O|Cer 17:1;2O/16:1	19.506	522.489	1.2353	253.916	Cer	[M+H]+	77007	13184	252234	141513	242444	5369	11563	15037	11559	149313	119120	8682	215620	201803	2480	292994	15072	237403	12653	7692	365188	271870	117624	254158	19017	12981	272594	322711	206798	261903	11096	16160	11425	118403	12334	214210	201044	164212	10814	21266	14211	40484
positive	Cer 34:0;2O|Cer 18:0;2O/16:0	21.689	540.534	1.246	255.904	Cer	[M+H]+	136646	172182	177308	79601	330126	143849	260623	244789	3369	238722	228725	50040	402449	428692	305317	374630	242392	192486	163534	79304	32298	186332	153669	189769	172585	178309	442539	383147	297484	347539	10659	125646	127974	176073	355445	547004	539980	1144326	204402	899418	352078	6335
negative	Cer 34:0;3O|Cer 18:0;2O/16:0;O	20.39	600.521	1.2641	258.973	Cer	[M+HCOO]-	151	457	42	672	94	51	28	94	6	16	39	49	1157	1061	17	51	152	43	2124	920	17	2136	1140	1476	22	40	683	81	33	196	94	253	455	1119	24	600	606	66	34	151	431	119
negative	Cer 34:1;2O|Cer 18:1;2O/16:0	20.423	582.51	1.2481	255.86	Cer	[M+HCOO]-	4091	4150	7156	6343	6524	5267	8125	4198	6959	9321	8836	10566	10752	8034	5219	20775	22695	25745	18214	5155	21747	5485	4905	2254	4680	2337	5273	5517	6859	6573	8592	4641	3822	8696	4543	10555	7322	20966	23894	18836	3958	4375
negative	Cer 34:1;3O|Cer 16:1;2O/18:0;(2OH)	17.666	598.504	1.2667	259.53	Cer	[M+HCOO]-	2972	4120	3547	4669	20917	7371	4012	10309	8147	4557	9364	4268	10040	5375	10959	89587	10494	6466	11611	12614	9019	8361	18164	12821	64625	102010	62152	36953	32163	32767	74647	78325	83826	538	27117	47044	59512	43704	68807	93878	79939	65582
negative	Cer 34:1;3O|Cer 18:1;2O/16:0;(2OH)	19.682	598.504	1.2621	258.579	Cer	[M+HCOO]-	43	190	87	328	92	618	127	400	177	127	315	42	346	65	290	76	45	34	844	708	97	408	1623	1174	238	53	93	587	307	120	571	853	436	108	111	279	139	120	330	266	227	180
positive	Cer 36:1;2O|Cer 18:1;2O/18:0	22.579	566.553	1.278	262.168	Cer	[M+H]+	130190	287224	312166	290895	37271	12025	11919	27807	600420	554070	1987530	400641	471877	16797	496184	558182	254253	639635	580503	429524	708000	272395	445250	802084	462377	715813	717229	751925	703649	397808	55225	577280	676433	390796	785364	17361	751712	514626	705115	774428	761645	1192280
negative	Cer 36:1;3O|Cer 18:0;3O/18:1	19.941	626.534	1.2969	265.445	Cer	[M+HCOO]-	329	5113	1889	15507	9939	10963	3866	2392	5928	4454	6012	383	4228	1713	10162	19187	2412	1957	4716	21702	2821	3000	6688	5283	1875	11651	1126	5696	14547	2831	5453	2519	4282	4793	2746	1681	1879	3423	3406	4993	15597	6755
positive	Cer 38:0;2O|Cer 20:0;2O/18:0	23.864	596.599	1.322	270.869	Cer	[M+H]+	442286	52423	412942	494910	641228	410525	929710	897542	731968	661190	2661548	500494	69329	905206	686114	767536	420037	825652	779377	665140	998069	990276	660481	1005984	109727	102709	690512	717885	936968	696298	960272	777394	938830	5102	842442	935848	830593	1081726	1147217	866255	1120565	1363891
positive	Cer 38:0;4O|Cer 18:0;3O/20:0;(2OH)	22.5	628.584	1.3361	273.454	Cer	[M+H]+	32985	97074	47961	153583	163727	23527	179483	366532	294677	375949	55225	146756	117873	350322	43525	185546	580853	193550	181834	151118	232264	84520	50638	402658	38585	33791	98001	16946	34049	27712	60210	2677	15805	57157	34106	115657	47579	42996	103444	373788	38171	132422
positive	Cer 39:1;2O|Cer 17:1;2O/22:0	24.28	608.597	1.3236	271.087	Cer	[M+H]+	104220	163875	98742	145415	34972	40693	56042	636164	440098	161900	2152878	85559	62588	132620	54249	343552	14998	565671	508789	303468	155582	35521	231588	20349	116635	47888	580118	301832	138064	125007	392472	683802	111534	449356	51283	597212	141780	938002	933279	926586	67649	133216
negative	Cer 40:0;2O|Cer 24:0;2O/16:0	24.121	668.621	1.354	276.76	Cer	[M+HCOO]-	12284	34540	89496	109414	129510	164049	69534	53016	70580	402594	161688	28708	151875	76297	227344	137586	203073	74269	68655	108340	26955	60954	68194	86589	48994	622764	31859	294593	23084	43572	43648	50628	19951	332673	115589	143183	159290	108957	203505	20216	261221	83599
positive	Cer 40:0;4O|Cer 16:0;3O/24:0;(2OH)	24.422	656.617	1.3736	280.875	Cer	[M+H]+	17268	9171	10167	12369	32611	74913	61724	1274654	7027	99209	16616	17190	15545	13538	13111	170367	15662	175877	17004	487199	17736	90403	309865	118070	114312	57029	27888	294995	132873	17760	261436	511302	640747	26228	480596	186773	153525	17184	396145	164528	23162	166112
negative	Cer 40:0;4O|Cer 18:0;3O/22:0;(2OH)	22.919	700.608	1.3768	281.17	Cer	[M+HCOO]-	838	761	963	1915	2647	1007	2280	3195	7587	4383	6175	5084	6247	7885	12051	10675	4826	7082	6738	5532	8407	5802	19932	9948	671	11950	1279	431	1665	1809	1855	7202	7834	1245	4266	10107	13975	8135	8299	11192	10937	8068
negative	Cer 40:1;3O|Cer 16:1;2O/24:0;(2OH)	23.599	682.596	1.3607	278.016	Cer	[M+HCOO]-	353	677	661	1511	1436	2866	255	876	1147	2397	1860	370	597	473	876	2891	4084	824	1982	560	711	518	6602	1083	2019	1214	2412	1160	674	2148	3107	4722	3931	883	1552	657	1468	772	3742	1776	1119	2694
positive	Cer 40:1;3O|Cer 16:1;2O/24:0;O	24.111	638.605	1.3511	276.417	Cer	[M+H]+	222923	401846	8287	199027	18786	15428	7216	784481	569021	706390	25547	203071	38009	14104	19493	7298	186366	410246	273629	198762	1336373	782422	300059	852470	12803	493830	218646	389703	351165	49379	269972	270852	509227	251136	27039	317503	174044	312883	35260	65740	20606	34449
positive	Cer 41:0;2O|Cer 18:0;2O/23:0	24.701	638.642	1.3642	279.102	Cer	[M+H]+	370861	342219	18535	514635	8587	355363	682519	754998	610852	700648	1889592	360356	622480	691528	494614	931970	302632	642608	603447	444027	828150	738665	519151	800903	264255	50129	408650	660110	551438	578396	700821	674571	665592	509795	709212	666428	520275	804518	112043	846089	842870	1025192
negative	Cer 41:0;3O|Cer 18:0;3O/23:0	23.933	698.63	1.3861	283.085	Cer	[M+HCOO]-	212	1462	463	49700	15828	2537	901	1566	4212	627	1130	836	1380	1440	1820	3473	1535	2219	3801	1423	14555	1248	6628	8329	1627	13318	483	8763	10213	1359	1887	3380	936	2624	1126	3997	2126	12476	9041	12694	21756	1838
negative	Cer 41:0;4O|Cer 17:0;3O/24:0;(2OH)	23.587	714.622	1.3922	284.207	Cer	[M+HCOO]-	231460	766110	210582	566164	159223	1300009	524755	1899382	1329667	866660	1345752	636572	17478	1007931	1280738	979089	1172725	733158	1056966	934210	754390	971969	2705514	1771769	249449	280663	17280792	214478	236351	269875	1256458	1249577	1167707	36035	544527	3703	178242	1884	733615	655260	803592	215939
negative	Cer 41:1;2O|Cer 17:1;2O/24:0	24.259	680.614	1.3583	277.54	Cer	[M+HCOO]-	38	445	126	984	52	907	287	1120	450	102	503	98	112	110	162	143	28	459	292	738	140	177	800	886	124	496	59	515	182	56	239	78	66	27	304	70	24	150	50	281	465	180
positive	Cer 42:0;2O|Cer 18:0;2O/24:0	24.64	652.66	1.3798	282.177	Cer	[M+H]+	607054	541548	410165	939408	965899	590254	1221361	1126813	1141893	1237662	3707790	517296	1210027	1110766	923421	114941	541968	1024647	1037207	91887	1617741	119130	94757	421412	400285	878986	533574	1009058	1153510	126045	1189227	907883	1075080	859717	1134353	1113817	1042691	1170232	1264645	1555984	49366	315813
negative	Cer 42:0;3O|Cer 18:0;3O/24:0	24.2	712.644	1.401	286.005	Cer	[M+HCOO]-	377	249	724	657	282	195	361	541	1147	482	1235	348	1812	187	487	2944	1200	967	981	717	1752	1287	852	2361	2183	2077	952	3685	2268	975	3257	4020	2005	509	2173	3234	1604	2533	4253	3844	4145	2502
negative	Cer 42:0;4O|Cer 18:0;3O/24:0;(2OH)	23.897	682.638	1.3703	279.973	Cer	[M-H]-	190	1375	344	841	339	3838	23	1834	878	819	2062	47	1386	602	10	25	86	903	1573	1946	347	1318	3076	1829	37	170	45	50	113	123	20	11	31	27	18	47	56	19	14	86	49	247
positive	Cer 42:1;2O|Cer 18:1;2O/24:0	24.719	650.645	1.3729	280.77	Cer	[M+H]+	1345757	1311835	1015171	1812161	1808419	1139366	2266394	2691530	1965284	2348100	9839133	1089170	2191438	1777440	2000124	3254402	959763	2566601	2152034	1495329	3800181	2677001	1877778	3246193	832054	1460784	1402462	1955299	1853216	2355828	2231317	2012791	1949660	1942411	2487141	2137527	1891352	2277118	2606764	2503793	2589600	2952131
negative	Cer 42:1;3O|Cer 18:1;2O/24:0;(2OH)	24.188	710.627	1.3965	285.106	Cer	[M+HCOO]-	499	48223	26737	1996	3876	3622	683	3931	3303	9173	9173	1686	8521	4990	5531	5815	12640	921	73385	116325	131775	4342	23431	140433	135142	254020	2518	27865	8200	10718	11736	4927	33022	5285	155524	24046	6407	18025	29583	6761	33713	11284
negative	Cer 42:1;4O|Cer 18:1;3O/24:0;(2OH)	23.615	726.626	1.4087	287.469	Cer	[M+HCOO]-	6006	4614	3633	5774	6162	7986	3106	5453	5847	2507	3404	1723	6025	1812	6780	6665	1908	4036	2684	5910	4604	2215	7889	4597	4765	6600	3949	5118	5169	4010	3729	3178	5854	3336	5448	4058	6064	5211	4813	4012	2660	4970
negative	Cer 42:2;2O|Cer 18:1;2O/24:1	23.862	692.623	1.3638	278.576	Cer	[M+HCOO]-	4298	16661	10170	13576	112395	27220	4955	5212	9324	1878	3380	1604	2865	5370	4651	216407	8756	7173	15589	17931	14740	16144	34454	25086	156233	154929	141790	249654	150782	42127	60478	37720	66066	3278	36820	62998	93148	84504	48933	169153	136374	63425
positive	Cer 43:0;2O|Cer 20:0;2O/23:0	25.192	666.675	1.396	285.351	Cer	[M+H]+	239383	278564	204484	452542	431933	251920	599180	493324	467722	607044	1655514	248747	495540	460243	393891	718696	214356	474549	390164	341528	693546	626042	13540	684782	160984	321722	204388	547224	497260	405416	499647	390201	574045	356113	577218	486753	405876	462678	495966	614815	553722	795486
negative	Cer 43:0;3O|Cer 18:0;3O/25:0	23.93	726.66	1.4162	289.011	Cer	[M+HCOO]-	10939	3083	3975	25816	23289	21471	20978	16284	31180	51359	41432	48375	42384	33129	38243	2308	42220	25637	5728	11962	31879	25417	18334	27156	49714	8729	20145	17545	21477	30746	24354	18862	23815	4849	37576	47750	29726	34999	16260	9794	777	28935
positive	Cer 43:0;3O|Cer 19:0;2O/24:0;O	24.633	682.671	1.4078	287.643	Cer	[M+H]+	1377266	1042225	851029	1908430	188568	134605	17274	319057	245631	264211	686348	155028	252218	1788599	1510384	351742	888333	208654	1659801	1149232	4091411	2342640	1556556	3719292	443155	886017	632553	167651	1051412	231098	211662	234635	232527	184754	226475	247733	1277905	221228	2006029	259285	266276	401274
negative	Cer 43:0;4O|Cer 18:0;3O/25:0;(2OH)	24.209	696.65	1.3878	283.43	Cer	[M-H]-	3113	4190	1111	6107	18310	11635	161	2163	370	533	906	712	496	2720	78	18665	4661	407	7454	484	1671	914	6593	11130	21218	30397	16498	22780	16374	6544	16128	17826	31538	350	581	7820	16434	16497	7393	1283	15447	9131
negative	Cer 43:0;4O|Cer 20:0;3O/23:0;(2OH)	24.207	742.657	1.4237	290.424	Cer	[M+HCOO]-	21005	20508	39616	11354	5367	58826	13387	22203	18762	10817	48437	11283	15612	12552	34318	6219	18147	74358	9158	16818	5284	55445	46087	71634	11165	4441	3810	40911	7667	86742	12867	3922	8164	2279	9578	9400	17030	7208	185368	8109	42943	16726
positive	Cer 43:1;3O|Cer 19:1;2O/24:0;O	24.734	680.656	1.4018	286.42	Cer	[M+H]+	478111	483668	429647	775820	654813	421536	355163	1036497	18469	829358	2805883	466367	755864	943231	691266	986316	427446	928330	158257	496241	1317090	993425	709492	1116621	10306	410454	640124	569229	540393	726828	716168	30776	62950	639014	25056	19569	562292	842773	849427	864122	749414	970494
positive	Cer 43:2;3O|Cer 20:1;2O/23:1;O	23.868	678.639	1.4031	286.701	Cer	[M+H]+	2777454	2239614	2322296	4337318	2823187	1906389	3931974	5635199	3410070	3848415	5874731	2437489	3289534	5000710	2843684	3800783	2302042	3605160	4198127	2583006	7596853	4683593	3151036	5711770	1109780	1364381	3387869	1914742	1992840	2819882	2549930	2307394	2740457	1827992	1968257	2807654	2286421	3131448	3854229	2669393	2174430	3976284
negative	Cer 44:0;2O|Cer 20:0;2O/24:0	25.111	724.684	1.4161	288.992	Cer	[M+HCOO]-	1084	1034	3267	22447	17142	11291	1943	4805	65451	8707	8373	464	2185	1216	8225	11903	2225	1933	8814	32519	3778	2312	18739	5660	63389	24455	23182	12976	23922	31969	25295	15213	48206	14371	10250	22438	36122	48549	28013	39870	68381	24002
negative	Cer 44:0;3O|Cer 20:0;3O/24:0	24.431	740.673	1.4313	291.978	Cer	[M+HCOO]-	183	29705	6774	228720	85524	27227	21776	35358	16675	17607	161038	2403	4644	6496	18786	114927	5498	13417	12498	58953	20651	21020	83148	51821	4051	24858	15535	3886	98110	29242	47744	61746	74613	14945	48372	38779	47473	84504	38373	74082	156594	30912
negative	Cer 44:0;4O|Cer 20:0;3O/24:0;(2OH)	24.117	756.669	1.4399	293.625	Cer	[M+HCOO]-	282	942	352	529	1259	692	277	370	424	585	322	463	563	704	717	1162	1047	617	347	427	341	1003	199	863	1068	662	2082	1380	1021	1175	566	1164	1558	510	666	1328	671	1137	1288	1055	1290	2116
negative	Cer 44:1;2O|Cer 18:1;2O/26:0	24.633	722.667	1.4079	287.348	Cer	[M+HCOO]-	196	73289	22732	319260	206707	184969	44571	104836	157274	59960	331573	9263	43056	20896	1770	282192	23765	74996	152618	7719	87253	51341	160258	195461	81762	438439	41009	472155	251112	132882	189551	186165	174629	52161	110075	116043	130535	213699	231726	159062	332958	11827
positive	Cer 44:1;2O|Cer 20:1;2O/24:0	25.248	678.673	1.4071	287.533	Cer	[M+H]+	704058	537655	437865	1227637	1006137	584000	1260197	1198696	859607	1320599	5436383	475303	1094379	1012375	1001996	1774722	448055	1091572	1071167	786091	2015123	1603759	931309	2024765	289841	713358	534100	856978	893506	962530	1005281	819642	911072	889192	1179081	1030939	866815	1005072	1131751	1264510	1323593	1639034
negative	Cer 44:1;3O|Cer 20:1;2O/24:0;(2OH)	24.557	738.659	1.4304	291.813	Cer	[M+HCOO]-	30917	558	13777	525	100244	233117	76636	128141	320255	186145	147211	57278	77466	27805	616	683815	311202	50813	318674	168685	73350	79062	737600	168301	400571	566435	170668	211991	740	349240	984834	1541098	952231	748655	330193	207895	170828	89466	581115	831270	505262	81668
positive	Cer 45:0;4O|Cer 21:0;3O/24:0;(2OH)	23.655	726.698	1.4535	296.619	Cer	[M+H]+	101478	5361	7378	1049450	182395	524806	6285	18452	1243138	1254207	2086073	106637	121175	243930	16650	1388740	547761	852409	17451	14606	425280	1352756	126518	425288	14003	15914	8458	718862	686922	796854	2105	6288	13318	767160	818652	909006	814420	14453	1214984	917946	939107	1696004
negative	Cer 45:0;4O|Cer 22:0;3O/23:0;(2OH)	24.664	770.688	1.4541	296.425	Cer	[M+HCOO]-	6478	7785	4537	8306	7064	21124	969	4625	4277	1117	26334	2168	20095	23765	1911	6167	13837	4101	13378	12073	12085	15146	31377	19807	13157	1212	8541	12448	7682	8933	6670	9108	8605	12924	6279	4830	1483	4697	5744	5483	4446	5299
positive	Cer 45:1;2O|Cer 20:1;2O/25:0	25.383	692.692	1.4234	290.733	Cer	[M+H]+	246454	203606	159167	476221	401183	209055	381257	407586	326859	444797	1881620	190242	387305	379017	347161	683953	182286	381070	373424	271175	631632	562981	303598	703438	116451	280321	183038	357872	394426	388358	336276	308279	340785	306134	461464	402711	331648	408374	348175	533979	528911	718434
positive	Cer 45:1;3O|Cer 20:1;2O/25:0;O	25.19	708.687	1.4347	292.919	Cer	[M+H]+	254081	243632	193647	469963	362389	249465	451904	604898	401932	472396	188904	5591	413386	504697	405456	12892	203666	11465	407586	126820	154336	689048	424941	732948	125453	260807	241702	370190	307589	375373	412984	360993	339941	323905	6111	8190	351078	427573	459249	504922	438705	570898
negative	Cer 45:1;3O|Cer 21:1;2O/24:0;(2OH)	24.916	752.676	1.4469	295.079	Cer	[M+HCOO]-	109683	160560	200010	241929	15994	316872	192369	517730	654807	316010	608653	186653	389302	256162	175148	60083	266972	496642	190819	317946	393789	364606	297716	327347	31682	2632	28423	39297	16481	27112	104845	116285	36813	392	39752	27912	14864	9233	65961	15249	8671	7207
negative	Cer 46:0;3O|Cer 22:0;3O/24:0	25.079	768.707	1.4605	297.748	Cer	[M+HCOO]-	203	969	528	48188	4089	1292	683	25513	10826	18237	800	25936	35095	19966	715	413	50118	44012	2180	3463	2173	587	54095	108391	22898	10752	6989	1675	11242	553	5257	1406	19159	872	779	861	787	390	11008	33559	43145	530
negative	Cer 46:0;4O|Cer 22:0;3O/24:0;(2OH)	24.92	784.701	1.4692	299.421	Cer	[M+HCOO]-	180453	5913	27194	1948	2742	12030	13107	29361	18078	623	17462	21607	5119	784	1102	27506	2259	14793	13750	14243	5665	6661	17656	1819	6899	10827	1778	19557	16344	7087	10483	6217	674	982	44487	153999	790	9632	4820	1820	3896	37114
positive	Cer 46:1;2O|Cer 20:1;2O/26:0	25.484	706.706	1.439	293.814	Cer	[M+H]+	274262	204922	145669	593750	481076	269536	463027	411795	435884	675226	2200716	39286	553526	466317	483905	826918	43309	416150	447016	326394	657795	738263	379248	891207	123579	361374	189410	471738	484277	465397	325271	290554	316014	345374	630476	550886	59477	441851	443863	592822	624005	922800
negative	Cer 46:1;3O|Cer 20:1;2O/26:0;(2OH)	25.116	766.694	1.4601	297.685	Cer	[M+HCOO]-	874	2448	1695	614	4799	2715	1187	1575	745	1716	1309	1142	2116	637	480	11048	2341	1644	716	2022	919	1688	2473	1232	7377	6033	4334	5494	5253	15421	2955	3352	6211	654	2838	5133	9179	5742	7189	4886	12119	6885
negative	Cer 46:1;3O|Cer 20:1;3O/26:0	24.433	766.694	1.4609	297.848	Cer	[M+HCOO]-	219	1518	904	2306	2836	2197	7000	14917	10462	2579	7800	937	878	3936	2762	6507	463	1648	514	606	451	894	1102	958	1095	1136	632	3415	1921	1027	4326	7557	4056	3825	560	2330	6532	1713	4922	2504	1117	2274
positive	Cer 46:2;3O|Cer 20:2;2O/26:0;O	24.758	720.686	1.4533	296.627	Cer	[M+H]+	1544523	1070419	992569	2058658	7120	858105	1684217	10729	1778705	2118362	2844852	1058918	1614458	2101708	1430753	2066216	1080804	1629365	18212	4327	2969996	2243699	1521038	2805240	554856	789630	1199060	966298	956747	1417457	1271570	1257446	1367442	977682	1165767	1504517	1127240	1527489	1837066	1390992	1321876	12377
positive	Cer 47:0;4O|Cer 22:0;3O/25:0;(2OH)	25.281	754.728	1.4797	301.752	Cer	[M+H]+	208136	198042	144961	452449	363736	229766	340143	372581	419644	151606	173767	5931	345425	452176	304152	582237	217562	295364	301661	71853	427305	188950	325234	629402	110832	285474	166563	114509	324282	312165	237327	239815	271159	240975	3671	131322	299785	324785	382038	386840	402252	204872
negative	Cer 48:0;4O|Cer 22:0;3O/26:0;(2OH)	25.31	812.735	1.4982	305.138	Cer	[M+HCOO]-	26092	64367	48171	49171	31500	10839	32621	25923	8057	47238	64578	33045	27898	13311	72277	46974	58328	78540	3659	71093	54411	55125	796	13100	50470	16494	300	332	41686	39953	244	6259	2394	1459	31054	3554	26739	28016	7935	41530	3567	38974
positive	Cer 48:1;2O|Cer 20:1;2O/28:0	26.038	734.739	1.4674	299.394	Cer	[M+H]+	93701	3892	51757	24415	197780	104105	14013	141207	247338	316110	775480	27738	5531	249601	154231	361902	28421	32050	152362	117754	206066	332807	36667	296600	2655	173704	61043	199803	215804	209726	91010	10556	16288	44469	301433	36099	150854	209236	177956	43460	43366	424629
negative	Cer 48:1;3O|Cer 22:1;2O/26:0;(2OH)	25.52	794.725	1.4948	304.568	Cer	[M+HCOO]-	234	1844	1513	2380	950	1764	1072	2914	1986	901	2108	488	2732	2263	2913	6956	2681	3920	2089	2593	3512	782	3549	2443	3931	1271	1092	1191	2222	652	3475	3730	2382	1992	1053	1178	314	2943	1494	2091	3265	1919
positive	Cer 49:1;2O|Cer 22:1;2O/27:0	24.624	748.75	1.4785	301.557	Cer	[M+H]+	30350	3060	11901	121169	88943	13142	4467	40955	117180	146125	352667	2800	139407	6592	7668	165030	4460	9241	68011	51560	54121	153120	68373	110216	8352	10426	9181	105642	104308	5445	7588	7915	6771	4983	144629	112651	67826	76211	66514	15967	111858	12426
positive	Cer 50:1;3O|Cer 23:0;2O/27:1;O	24.471	760.752	1.5074	307.354	Cer	[M+H-H2O]+	66829	88968	46859	243716	172062	9198	158725	110866	169014	193860	226605	80856	185757	173890	157100	304087	82045	84296	8714	115744	144180	282376	148619	322462	43474	136328	75377	156604	171821	130735	109062	93084	3258	91076	167784	2802	127184	143169	160337	33478	198844	3388
negative	HexCer 34:1;2O|HexCer 18:1;2O/16:0	18.763	744.559	1.3852	282.546	HexCer	[M+HCOO]-	7884	3047	3387	2249	1335	4008	6997	8517	1267	7423	8181	5746	7439	3544	1681	2944	19293	8193	1679	6445	4979	4998	12180	5667	3089	3385	3404	832	2770	2200	4330	5770	3680	5441	5203	1197	2047	1799	4748	4468	2925	4803
negative	HexCer 34:1;3O|HexCer 16:0;2O/18:1;O	18.185	760.558	1.4024	285.947	HexCer	[M+HCOO]-	7935	28561	38373	249505	117559	51054	96557	14675	25439	106106	24504	14714	74673	44069	28089	100857	46696	10529	23047	33753	10610	12881	50256	37317	68523	347647	37455	204397	122866	37560	49089	87301	23046	28059	38906	43120	46615	63567	65201	145858	13396	66072
positive	HexCer 34:1;3O|HexCer 18:1;2O/16:0;O	18.835	716.565	1.3865	283.026	HexCer	[M+H]+	380720	137061	295194	1264	170367	130595	503246	574198	436100	5248	231261	279342	640738	437013	285506	320900	228716	145187	465222	93918	321022	272139	203499	415646	4946	295063	3629	419805	4792	5685	249181	195914	377784	79669	438481	86850	286018	168864	441598	183753	5808	437394
negative	HexCer 36:2;3O|HexCer 18:2;2O/18:0;O	19.121	786.572	1.424	290.196	HexCer	[M+HCOO]-	31451	29049	4051	1805	1018	1240	24533	22339	29571	38392	7160	8386	49080	40542	36362	5353	6447	47485	3577	3409	44856	33399	33156	2589	1219	33388	67340	5775	1676	64186	6293	754	50266	5572	71132	57119	16662	83597	3024	42537	17195	2573
negative	HexCer 38:1;2O	22.057	800.619	1.4532	296.058	HexCer	[M+HCOO]-	271	755	392	722	1247	470	536	863	1249	424	865	555	1357	646	718	698	280	573	1057	383	1419	429	1348	620	3769	645	1381	935	1119	450	2005	210	2671	1201	521	2203	1895	2662	1384	1222	405	1126
negative	HexCer 41:1;2O	22.735	842.673	1.5179	308.968	HexCer	[M+HCOO]-	4142	698	11837	421	16115	400	298	174	480	268	633	4858	209	117	764	227	644	13066	1082	90	1122	289	943	11578	10736	510	6221	1976	25021	11738	534	243	238	221	8562	760	8677	1414	782	710	949	1343
negative	HexCer 42:1;3O	23.65	872.682	1.5096	307.1	HexCer	[M+HCOO]-	17408	17412	18313	32757	55448	42127	34079	45116	29962	14227	14139	19726	35953	20419	19490	39473	38115	46437	80051	81217	47386	25057	24280	20403	9062	35976	12989	15845	43297	27686	23132	24210	19106	16141	16372	14987	5656	24047	30875	16954	18864	40034
negative	HexCer 42:1;4O|HexCer 18:1;3O/24:0;(2OH)	22.95	888.674	1.518	308.729	HexCer	[M+HCOO]-	926	3899	1798	2729	4180	1700	3243	6293	3284	3643	5707	2347	3268	1744	5996	6061	3191	1621	1707	1851	3893	6192	6246	3261	7280	4025	6016	3631	4030	4101	5590	6409	8892	8949	8565	8763	7007	7971	2578	5642	2511	5619
negative	HexCer 43:1;4O|HexCer 18:1;3O/25:0;(2OH)	23.35	902.697	1.5353	312.182	HexCer	[M+HCOO]-	468	2591	1150	2210	3833	3512	2894	5213	3188	1639	3904	770	2559	1102	3935	11024	1400	1080	2531	1705	724	2212	1126	1392	2855	4049	1023	5267	1675	969	10914	9249	13451	6401	3281	5588	5224	3635	10604	3756	2713	2019
negative	HexCer 44:1;3O	23.441	900.714	1.542	313.541	HexCer	[M+HCOO]-	3071	7851	2632	1013	5560	4792	7876	17278	12833	11101	10039	11782	12215	8396	8883	12381	16206	7947	2265	12926	15801	745	25214	14036	13455	13099	9582	471	3847	2778	9738	18565	15168	8865	9491	14725	11371	1569	13032	14482	12551	15074
negative	HexCer 44:1;4O|HexCer 18:1;3O/26:0;(2OH)	22.229	916.706	1.5504	315.175	HexCer	[M+HCOO]-	714	7752	12090	50178	3657	16148	12226	4709	65089	40619	38805	2216	15626	5973	9923	16978	26646	41712	3367	67764	59181	32339	1278	61080	127143	34363	2325	139631	84219	2239	77853	131935	16977	33406	47579	96286	45891	104465	7871	73134	108253	11996
negative	Hex2Cer 34:1;2O	17.899	906.616	1.5033	305.641	Hex2Cer	[M+HCOO]-	2441	3701	3043	1281	4314	3620	626	1654	1846	1385	2389	3804	5929	3544	1936	1700	1478	7471	1625	3811	9312	6202	6428	2242	3485	1648	235	12382	5698	1866	2034	3810	2847	200	2682	5048	2272	2802	1725	1207	3364	6356
negative	Hex2Cer 40:1;2O	22.63	990.706	1.5836	321.565	Hex2Cer	[M+HCOO]-	70	4152	96	6719	33215	19429	1667	8778	20023	4247	11518	27	112	386	14734	44789	112	2354	17777	11545	6890	122	16119	23309	3707	40342	147	53209	24964	14292	12646	13523	17520	1960	6610	7604	62	20773	1216	18465	48010	25077
negative	Hex2Cer 42:1;2O	21.959	1018.74	1.6117	327.142	Hex2Cer	[M+HCOO]-	989	4631	2895	8674	8420	8769	2909	3653	6229	4541	4905	462	4085	1280	8178	7765	3526	156	4228	6715	304	3844	6213	5753	3603	3364	810	84193	2932	3299	39112	2801	16382	5248	5835	4020	26678	5568	5373	7548	5924	5944
negative	Hex3Cer 36:1;2O	18.659	1096.7	1.6316	330.871	Hex3Cer	[M+HCOO]-	2023	827	850	268	1320	712	192	122	283	660	596	946	1099	1339	660	1780	1014	440	586	570	519	474	1283	1605	220	693	567	1061	398	424	252	342	1481	385	463	942	504	1063	982	621	166	1573
negative	Hex3Cer 42:1;2O	23.21	1180.8	1.7104	346.545	Hex3Cer	[M+HCOO]-	166	227	922	18274	232	338	3654	2902	435	10309	124	175	36	217	14372	293	556	7141	630	115	7081	11671	12724	14469	3194	8206	200	30921	393	16	10664	2806	8226	5854	16062	4652	11161	3051	12624	173	118	1933
negative	PC 30:0|PC 14:0_16:0	19.878	750.526	1.387	282.885	PC	[M+HCOO]-	10420	13119	7222	10464	11660	16067	16337	29208	25565	14526	28203	12148	20837	12225	18681	19336	15001	21114	14489	15564	16227	13430	19519	16645	15818	4427	10459	3107	10001	9894	26235	29470	19708	23216	18550	36437	13775	16574	26247	17016	9642	13973
positive	PC 32:0|PC 16:0_16:0	22.529	734.571	1.3989	570.842	PC	[M+H]+	24690820	13433442	13809409	10080605	23746092	15017317	195829	20210132	17254328	16192219	23854720	23649228	174824	254866	13362490	16495193	3949858	15259048	12638436	18300700	19543322	15213931	18234012	19382346	30283520	55776256	19193432	48818364	50938168	35945468	27265	41200076	59909576	18376300	156833	37798908	55692824	38303792	255315	30359374	51781276	40941720
negative	PC 32:1|PC 16:0_16:1	20.35	776.543	1.405	286.386	PC	[M+HCOO]-	7185	14266	9591	15511	1760	14410	4781	5998	10438	3293	7334	1892	4518	3917	1256	12590	20117	16883	38382	15804	32536	17505	39078	23240	16966	6964	8408	7822	1117	13107	339	3091	2151	914	1438	2029	2998	1167	18479	5125	13060	7218
negative	PC 33:1|PC 15:0_18:1	21.153	790.554	1.4172	288.773	PC	[M+HCOO]-	543	1143	943	1964	1141	3295	1225	938	2166	2092	1265	383	1245	1606	2425	2641	489	1509	628	3179	1688	2100	2327	1768	372	576	469	1577	830	558	2470	226	936	225	2465	1002	630	1638	1208	2432	2910	1062
negative	PC 34:0|PC 16:0_18:0	23.605	806.592	1.4429	293.906	PC	[M+HCOO]-	1496	10685	6393	83	11571	12306	3	18238	7	11098	18	19	17	1	20729	16461	6	12088	20253	41	11615	8346	12074	10294	7495	14940	1315	5837	12080	8925	553	3	21	5	13904	12745	11394	9	14452	24	22012	17904
negative	PC 34:1|PC 16:0_18:1	22.051	804.575	1.4356	292.436	PC	[M+HCOO]-	386437	1140058	813771	1164002	1071696	1267124	978449	1553410	1574292	1157457	1507024	483527	1167295	613377	1628168	1336668	950611	1048126	1320172	1271846	515698	773866	471771	1020050	917668	1378574	428163	1294283	1139796	876617	958037	1482130	1246837	371911	1118283	1212657	1271472	1315798	1174444	1371642	1538577	1371620
negative	PC 34:2|PC 16:0_18:2	20.751	802.56	1.4268	290.651	PC	[M+HCOO]-	17613	73489	5001	127232	67765	42203	80453	249969	57140	18143	654170	20535	33001	51516	253594	101684	3725	16301	45611	26264	12366	12721	55284	54084	56370	342898	13320	115934	51046	49805	245707	51214	50971	16084	149405	241538	165346	66935	46191	49377	91744	38040
positive	PC 34:3|PC 16:0_18:3	20.107	756.554	1.3953	284.529	PC	[M+H]+	1500091	2122590	1752553	1027334	1235434	915861	2104	133748	1343783	613149	1970292	2593936	76887	1802662	27382	1463854	958799	3416490	1619914	1564827	2369336	1977724	2655610	1196744	44137	1065346	2105476	1744471	2693793	2203146	159084	1944656	1676073	16975	551602	635249	945257	811219	792462	2561712	60807	47633
positive	PC 34:3|PC 16:1_18:2	19.19	756.555	1.3943	284.329	PC	[M+H]+	215371	504852	181897	100167	219922	168208	8241	3126	553793	180527	465918	354952	799305	289281	781023	242084	185178	388162	471642	212601	224030	305533	414074	449365	138541	393671	313565	120239	265057	300773	11938	6281	18883	98879	162914	392849	562736	265841	620179	205513	270529	356946
positive	PC 35:1|PC 17:0_18:1	23.509	774.604	1.4304	291.572	PC	[M+H]+	447570	1250542	1410515	388930	1182479	324865	1208781	582174	1526170	734947	1024477	1121139	716070	321454	774302	865640	280694	504667	1171548	619396	99196	464986	370051	533641	775888	386298	802380	807429	408547	753832	1945865	668072	1095185	458201	1366056	1009634	1572440	423394	880004	1027940	571617	956163
negative	PC 35:2	21.624	816.573	1.4393	293.13	PC	[M+HCOO]-	2081	3814	2887	582	1164	2115	2948	1319	2433	3377	2042	2626	1858	2995	3590	2157	2787	5512	1752	2645	5016	2472	6773	6495	4917	3582	3772	5487	1350	918	1491	2833	4583	504	4242	3492	1398	3086	3739	2856	2531	2602
negative	PC 36:1|PC 18:0_18:1	23.851	832.606	1.4644	298.136	PC	[M+HCOO]-	8831	7245	7064	10452	11740	14619	7604	12021	9070	5400	8410	5603	11526	6340	9025	12472	3763	8389	7972	11553	7553	7338	9483	10310	7761	8761	6343	10228	9814	8300	7931	9646	15195	7269	11419	8599	12187	9779	26254	11101	12902	13251
negative	PC 36:1|PC 18:0_18:1	23.1	832.603	1.4625	297.747	PC	[M+HCOO]-	2212	5842	8359	5197	5897	7800	5879	4922	5640	6627	6036	6502	5848	5848	5040	6541	7501	4926	6655	4890	6578	5837	8420	6236	6362	5728	6261	7514	5767	5576	5802	4784	7572	5286	4685	8217	6063	5875	6221	4556	3885	7039
positive	PC 36:2|PC 18:0_18:2	23.111	786.603	1.4342	292.265	PC	[M+H]+	40525064	36983804	31782656	12092725	22338928	14339282	14158118	858348	1253573	16020624	300781	42306028	43365884	19681194	25454246	409489	9037871	1001188	11262127	22691036	33310668	23763682	30186144	23175390	15275163	13664364	31106964	25795332	601600	348309	13838	18760458	5081718	6870836	21210524	18638630	32581116	20917078	31487232	971187	19305244	18489394
negative	PC 36:3|PC 16:0_20:3	21.038	828.574	1.4476	294.731	PC	[M+HCOO]-	238	491	47	289	64	119	200	76	162	38	159	9	293	194	482	28	86	157	335	177	145	413	126	767	143	165	26	253	657	159	110	109	27	13	133	207	74	158	92	59	299	338
negative	PC 36:4|PC 16:0_20:4	20.34	826.562	1.4437	293.964	PC	[M+HCOO]-	454	16089	22718	17558	3892	16876	16117	17747	15094	11535	5500	11015	20038	14610	16379	36723	16159	22753	26689	23031	23532	23271	27706	27672	24235	23784	21745	23484	20551	23144	35609	22138	27062	16277	22024	27968	40463	4356	5011	27147	33088	34207
negative	PC 36:4|PC 18:2_18:2	19.16	826.559	1.4412	293.453	PC	[M+HCOO]-	8400	12108	12878	14913	10720	14116	11322	21032	17520	10198	11542	8803	17913	9423	17053	13728	7345	31153	13495	791	15595	7546	20235	13771	12520	3016	9893	10700	11469	14715	9410	10174	12448	9951	10735	13956	11968	11892	14820	13206	18360	9353
negative	PC 37:4|PC 17:0_20:4	21.739	840.571	1.446	294.348	PC	[M+HCOO]-	146	8063	265	397	1190	12401	6317	6235	10612	5057	624	330	4803	551	16103	1942	242	344	10821	10508	157	112	9753	1011	814	25521	4298	10971	7916	6536	7391	2674	393	5034	267	726	6855	12885	20300	2225	25464	909
positive	PC 38:4|PC 18:0_20:4	22.661	810.603	1.4492	295.18	PC	[M+H]+	27259	81123	2258217	5830776	187440	21152546	47460	4912378	26683808	119836	31996064	137501	28445146	39492268	36554104	24147714	39969	9788592	26366480	18718144	1778907	10046384	44408	29261400	3875854	36533984	42702580	52940992	9892531	20081200	17913	3189172	48454780	16129704	33156090	38186932	19951318	45650660	76706	17568942	48420420	31694570
negative	PC 38:5|PC 16:0_22:5	21.222	852.571	1.4643	298.008	PC	[M+HCOO]-	4079	4263	1597	2590	11564	3350	329	1046	282	173	708	108	1070	498	195	538	352	1245	826	1564	1125	1727	2472	1915	7027	3513	4456	12759	6303	9528	1453	2484	329	129	228	2611	3544	4681	391	694	911	2203
negative	PC 38:5|PC 18:1_20:4	20.362	852.577	1.4633	297.791	PC	[M+HCOO]-	564	8367	2767	3684	6228	6102	1078	1063	832	1479	803	805	2515	337	1234	34556	7567	645	318	374	3964	2517	1793	5707	32059	42316	7393	40896	36298	22854	19993	28506	33515	1724	15397	19432	28657	34181	25672	2949	4041	43117
negative	PC 40:4|PC 18:0_22:4	23.278	882.62	1.498	304.697	PC	[M+HCOO]-	9634	18595	12818	45502	48687	41409	6623	9351	22469	8719	11917	3858	7962	5831	23053	32411	4511	8451	11299	20850	12179	9884	35026	28412	24244	91356	12474	84672	50248	33098	17486	23341	31547	9760	12750	18241	23764	17238	22623	35957	36018	13664
negative	PC 40:5|PC 18:0_22:5	22.818	880.606	1.4936	303.813	PC	[M+HCOO]-	3843	24340	186	1406	484	12143	1639	2610	1715	1932	19128	407	3267	9901	14693	2569	1456	1748	2063	7456	551	107	8746	775	1927	4867	3499	737	14391	3403	14496	12412	1839	2303	17877	1352	2647	1081	3752	4405	19611	12625
negative	PC O-32:0|PC O-16:0_16:0	23.341	764.582	1.4122	287.917	EtherPC	[M+HCOO]-	4669	640	2647	479	1271	1316	1803	1843	2004	1592	3373	1214	9027	1832	875	850	1453	1517	634	1466	972	1120	915	869	35632	5360	3891	1671	4517	1344	830	7361	7195	2975	69703	4567	8882	2479	3587	1241	2226	2924
positive	PC O-34:1|PC O-18:1_16:0	23.781	746.609	1.4248	290.611	EtherPC	[M+H]+	3520728	4681445	1130727	335272	1592302	1162921	957576	474374	1245577	1992557	1289206	1875710	4638131	3908047	3282791	401262	1285666	1287024	527084	3409676	539738	733554	2402265	2070780	2387504	1540638	239442	1760375	3199500	553502	1381918	1397172	2348630	287080	2876488	3835546	2257941	2444404	1128339	1880082	726567	1986396
negative	PC O-36:4|PC O-16:0_20:4	21.82	812.582	1.4392	293.123	EtherPC	[M+HCOO]-	1055	12275	8311	6064	9316	11485	1600	77115	4155	3687	4698	2772	2224	45834	4753	32960	3443	2859	103433	3834	60735	3811	18137	6900	3668	2295	7133	15810	5634	4166	4335	5069	4949	1188	4292	6381	1723	5591	20043	25244	12230	6250
negative	PC O-38:4	23.088	840.608	1.4676	298.732	EtherPC	[M+HCOO]-	200	1731	573	419	127	146	1064	3301	1322	853	1910	1165	2369	2474	898	6166	297	6064	2059	1542	2077	3494	149	7566	695	172	264	343	285	1740	171	2873	2074	9962	10650	1788	115	7589	186	380	1480	537
negative	PC O-38:5|PC O-18:1_20:4	21.181	838.595	1.4626	297.741	EtherPC	[M+HCOO]-	428	4735	1664	18419	22698	23671	10746	5558	8005	7446	9831	2776	10004	3334	6418	9208	1286	2541	8988	11161	4781	11030	15479	1338	13236	14266	2995	11202	16371	13935	1573	28910	10726	3940	19270	4062	5961	950	4373	10501	13106	8478
negative	PE 32:0|PE 16:0_16:0	20.462	690.506	1.2908	263.669	PE	[M-H]-	816	1628	1924	158759	67665	198827	11098	562	11233	14529	6436	342	11419	1843	491	2158	1603	2130	4155	2048	2321	142350	140666	692	3063	2988	2592	104485	1835	71770	8217	1093	4897	6071	7333	10570	8921	7816	7770	8925	1449	3066
negative	PE 32:1|PE 16:0_16:1	19.2	688.493	1.2809	261.668	PE	[M-H]-	5882	50080	24213	92925	20803	85789	33419	93207	111210	59158	96219	15334	50860	15956	122445	55320	47134	36300	81887	82201	44181	58842	119474	89997	43363	99707	10115	94408	46395	44398	63792	107136	82682	29967	35773	66727	28003	56989	60553	34017	106480	55960
negative	PE 34:1|PE 16:0_18:1	20.894	716.52	1.313	268.023	PE	[M-H]-	24	17476	2313	10	147	27630	387	290	518	97	17302	745	134	437	494	1626	125	29	1427	10590	39	17	26542	255	49806	325490	15522	100468	155429	237	1474	2864	1064	942	11088	1526	20016	909	728	2056	213	1054
positive	PE 34:2|PE 16:1_18:1	20.196	716.523	1.3362	272.758	PE	[M+H]+	260499	157523	350929	199183	291902	242191	476482	558774	335152	267262	376613	11849	279800	373077	426922	300320	175478	391800	321108	316267	593873	357774	381084	359846	226462	364019	166009	325558	152169	658909	423362	333976	461203	180685	441971	378020	319756	205585	594694	681910	365224	229167
negative	PE 34:3|PE 16:1_18:2	18.16	712.491	1.2965	264.674	PE	[M-H]-	98	708	379	1944	5184	1373	318	3397	2254	1299	2574	160	1373	188	210	10410	268	280	922	1682	728	1348	1256	813	7928	7740	4954	25549	13135	7835	8922	25219	9048	260	13459	10422	6352	7578	5409	10268	17000	6531
negative	PE 35:1|PE 17:0_18:1	20.954	730.541	1.3301	271.408	PE	[M-H]-	405	565	541	1044	6422	1317	763	543	1104	277	721	395	666	372	659	3892	1082	543	942	1291	797	333	878	693	7725	27767	5814	13042	10024	5758	6545	6950	9149	610	3171	3531	5315	13371	6284	9578	17832	7408
negative	PE 36:1|PE 18:0_18:1	22.207	744.554	1.3498	275.344	PE	[M-H]-	130818	171191	112409	134656	25606	327396	355832	647363	4585	411426	635059	199818	327245	126977	313943	15837	878803	381453	462599	440564	275349	313644	767397	363758	19979	49194	40157	29955	36667	37299	90752	12705	65672	102835	64219	124752	40409	63231	90808	72523	13430	85932
negative	PE 36:2|PE 18:0_18:2	21.272	742.537	1.3363	272.604	PE	[M-H]-	10797	368011	188020	312237	28538	314767	199825	406605	509730	283431	514309	138524	240173	195081	442366	60711	61976	91770	163307	109796	91102	392174	309105	347725	61130	37282	19592	80420	165807	23188	29019	21644	41928	4161	20666	89174	11691	39810	39799	43800	61085	58540
negative	PE 36:2|PE 18:1_18:1	21.096	742.537	1.3356	272.455	PE	[M-H]-	16511	2263	3555	4260	2472	4889	4126	10977	2982	4764	3984	13897	9586	4777	2294	10769	10934	4176	14973	5867	7202	4008	3031	3023	1742	240	8046	3108	2596	1320	11467	13821	9848	6386	14142	5730	8224	2978	7276	3395	9673	11448
negative	PE 36:3|PE 16:0_20:3	20.606	740.521	1.3311	271.557	PE	[M-H]-	59764	511194	266575	802019	338826	456955	282705	456141	742668	430258	646224	143762	340677	290121	724989	662735	438970	729736	1386369	1158775	699522	590208	586529	659264	355328	522517	117729	1675980	677976	190956	298707	537107	216408	27318	291214	565838	475425	498759	535483	505528	823551	737671
positive	PE 36:3|PE 18:1_18:2	20.477	742.536	1.3567	276.746	PE	[M+H]+	653892	740071	723971	362203	739546	251437	1170916	1034062	585464	554794	1046929	881731	1537743	604434	800336	701428	392038	702992	763413	587320	797038	667026	749813	405271	452631	980867	675899	828200	931838	808658	716207	649505	1016350	295103	882830	788183	1056121	521387	1052303	1764300	1094624	813455
positive	PE 36:4|PE 16:0_20:4	19.929	740.523	1.3571	276.844	PE	[M+H]+	658487	641778	1201117	664264	921297	946506	1350049	1673366	1235162	700875	76716	993037	1127138	2002057	1578105	2291909	862891	807253	1163757	776243	230331	1230222	850331	1225129	917435	1683226	990426	1242024	1698875	2030442	2005590	1444028	1417105	942525	1882103	116745	140610	1879617	84313	919591	3329194	1889222
negative	PE 36:5|PE 16:1_20:4	17.902	736.489	1.3154	268.36	PE	[M-H]-	114	8769	255	260	50	6010	1158	1488	885	318	1737	3538	158	610	149	19	12613	265	114	770	1252	1296	677	193	302	83	974	1747	1197	114	1484	58	1256	188	659	27	230	90	181	206	111	95
negative	PE 38:4|PE 16:0_22:4	20.638	766.54	1.357	276.662	PE	[M-H]-	714	1161	1047	1955	4234	3076	1767	957	3408	1624	2035	467	1786	1207	2485	2956	857	2798	643	1423	1372	578	2132	2126	1813	2890	2505	4127	1809	1641	1271	1723	1741	4814	1404	5003	2655	2026	6168	2203	2740	2997
negative	PE 38:4|PE 18:0_20:4	21.171	766.533	1.3565	276.558	PE	[M-H]-	593	8921	393	8037	6086	5089	30626	69796	46353	16699	28719	7931	2672	24102	24801	10557	1200	20721	756	3433	2701	928	1357	799	2954	1745	1145	1068	4017	380	2022	84242	4805	42412	2019	7690	44297	760	4374	27233	1906	20194
negative	PE 38:5|PE 16:0_22:5	20.116	764.521	1.3497	275.192	PE	[M-H]-	3063	3743	3683	3939	3887	3138	2775	4659	3511	2955	3686	853	6243	3593	3461	5666	3822	3942	5043	3774	2978	2721	3326	3713	1694	1693	1084	623	682	671	1987	1663	1117	1638	4400	1244	965	1288	1499	1063	1330	3160
positive	PE 38:5|PE 18:1_20:4	19.596	766.538	1.3705	279.416	PE	[M+H]+	2014263	124017	2619730	1305481	2620856	1841047	14804	6796	77288	1478748	166260	1621	147942	3940319	3772732	3743080	1853189	72647	48250	30204	2551158	2629386	1416877	2897782	1626921	360212	10661	3726355	2558012	3232484	6318	2588	176389	224564	569480	139480	3227835	91871	208275	1994096	4780004	3851926
negative	PE 38:6|PE 18:2_20:4	18.169	762.501	1.3385	272.916	PE	[M-H]-	1576	5716	4163	3641	1963	3214	4002	6718	5967	4168	4884	1795	7608	2518	6582	8370	4922	4602	6971	6309	4329	4539	6452	6771	5627	8229	1838	1304	4052	3591	3735	2397	6168	5416	6484	4637	3956	5547	5774	3724	11098	6536
negative	PE 40:3|PE 18:0_22:3	22.903	796.582	1.3967	284.554	PE	[M-H]-	131	34405	6413	371669	133026	111263	12094	36243	52986	476	153851	218	11089	459	103255	146788	5086	13124	75385	69587	12116	20814	128080	113661	542	48061	7956	187069	131767	64705	9427	66965	62621	44211	47946	42499	54001	84056	71671	108656	23066	9520
negative	PE 40:4|PE 18:0_22:4	22.123	794.571	1.389	283.007	PE	[M-H]-	108	726	150	282	210	1520	210	185	769	270	1085	121	133	55	1213	460	226	337	197	936	377	230	637	78	718	3774	128	1545	912	249	423	1049	197	276	260	338	572	127	555	689	877	114
negative	PE 40:5|PE 18:0_22:5	21.775	792.556	1.3803	281.247	PE	[M-H]-	63388	39131	17078	31204	8230	29135	45289	70389	70713	59808	91302	66494	82405	57070	49711	3316	76927	58919	72279	43938	63920	60008	23721	27627	7962	5369	265	641	5130	253	2778	570	2610	26038	1735	7371	1866	626	2744	1076	1188	1707
negative	PE 40:5|PE 18:1_22:4	20.887	792.555	1.3785	280.886	PE	[M-H]-	8435	10798	9273	11229	9581	10215	467	13892	10379	7912	306	4526	17336	9617	10254	13067	11596	10967	12239	8965	7854	8891	9182	8207	4468	1004	5107	787	5532	3173	5913	5676	4336	3817	9731	5095	4913	4061	6275	4077	7595	7495
negative	PE O-32:1|PE O-16:1_16:0	21.488	674.513	1.2856	262.737	EtherPE	[M-H]-	221	2213	728	9612	6668	6440	1671	5542	6153	4457	4396	436	3287	974	6219	10153	3024	1427	4953	3822	2156	1125	6052	6707	8818	12140	3166	19316	11943	7265	8313	17627	9097	4576	8241	10011	4955	5218	7218	7363	13205	7578
negative	PE O-32:2|PE O-16:1_16:1	20.118	672.494	1.2788	261.353	EtherPE	[M-H]-	510	541	924	669	7962	33154	17361	33998	30753	21199	33427	22721	1748	12874	579	2947	65417	25358	34013	28286	22997	27315	61765	25450	7814	4967	39559	759	6326	43550	22080	39668	2365	1418	1348	1627	36582	16503	54972	32578	19916	46440
negative	PE O-34:1|PE O-18:1_16:0	22.798	702.539	1.3153	268.596	EtherPE	[M-H]-	1266	4293	811	1376	886	2088	1342	3469	2489	1503	3482	1491	2094	2272	2069	2876	2885	4930	1591	1601	898	1239	1810	3026	6985	1979	2083	1642	1702	1141	1968	3285	6885	1283	4897	2348	1532	3487	2847	3020	2945	1301
negative	PE O-34:2|PE O-16:1_18:1	21.631	700.524	1.3101	267.535	EtherPE	[M-H]-	1437	2520	34682	17775	2120	76611	23163	1882	67761	31101	63741	32247	1599	50336	660	5218	1322	920	730	327	1435	709	63647	65561	275467	365732	189867	451751	272136	397233	301341	313242	566590	46409	3102	292614	3643	2801	6194	4585	4677	2628
negative	PE O-34:3|PE O-16:1_18:2	20.3	698.512	1.3025	265.994	EtherPE	[M-H]-	531070	624714	512740	929917	742001	549379	644832	736514	681644	641701	742495	421072	865729	1069260	185	856146	356727	928022	937938	597747	877390	848466	833577	756132	436615	531883	1003114	430475	519026	944183	524792	846380	839180	577499	654363	981855	785306	927861	733491	721954	615540	748122
negative	PE O-36:4|PE O-16:1_20:3	21.179	724.528	1.3271	270.829	EtherPE	[M-H]-	5268	9341	5165	7261	4670	3987	4396	11248	5877	3875	13455	7618	3866	3440	10419	3369	9123	32238	14394	32789	7221	7289	5406	7854	6311	5837	3688	8674	3477	5556	6588	5121	11701	6214	3048	5386	3339	3399	44134	7610	2853	3029
negative	PE O-37:5|PE O-17:1_20:4	21.191	736.528	1.34	273.385	EtherPE	[M-H]-	5172	16541	18230	13510	14587	12751	363	96	277	128	19	12732	127	144	45677	2199	229	10271	94004	9700	332	42077	300	39780	1043	915	6375	19382	32156	4739	198	607	198	180	257	201	425	136	87	39	222	466
negative	PE O-38:3|PE O-18:1_20:2	22.815	754.579	1.3654	278.45	EtherPE	[M-H]-	767	644	1054	843	195	645	3312	1311	3355	3107	5592	7601	3098	2170	5208	6371	533	4049	156	459	6110	980	14531	759	2318	4789	578	784	1496	1283	5204	11077	5061	1850	3378	3823	6665	7737	3923	10581	832	1490
negative	PE O-38:6|PE O-16:1_22:5	20.992	748.527	1.3467	274.678	EtherPE	[M-H]-	8249	21418	2714	710	610	13063	18169	31187	441	206	3713	12016	1434	136	86	4946	31241	15933	372	1446	11646	28102	34460	35282	1124	139	6778	20349	7007	5728	1335	927	406	97	238	5175	261	17846	3483	368	176	5501
negative	PE O-38:7|PE O-16:1_22:6	19.448	746.511	1.3418	273.68	EtherPE	[M-H]-	28	443	89	224	24	231	122	287	205	133	353	53	197	51	183	22	154	331	246	97	363	125	107	75	30	68	11	142	67	15	35	115	54	42	37	57	19	161	86	89	16	38
negative	PE O-40:5|PE O-18:1_22:4	22.704	778.572	1.3852	282.336	EtherPE	[M-H]-	16987	18777	14274	14612	16464	17450	12118	18044	19500	16443	16082	5788	16965	10712	15653	20282	3248	17026	25345	16936	15837	19089	31383	22676	23229	27293	8040	8087	10305	20438	4709	2081	26420	25926	14768	14731	18809	14702	5022	19579	22552	16181
negative	PE O-40:6|PE O-18:1_22:5	22.244	776.557	1.3789	281.067	EtherPE	[M-H]-	115530	63926	95696	10971	5882	81352	141835	219447	220263	168423	275113	223192	87947	125872	197589	2798	191086	132805	108752	156230	183349	156600	204041	175726	47750	25041	26903	11532	7917	7186	30136	49335	7996	21280	53394	89520	41491	17650	12132	11100	26091	13781
positive	PE P-34:1|PE P-16:0_18:1	22.355	702.542	1.3448	274.602	EtherPE	[M+H]+	1080560	1460730	1290555	1072046	1157838	1629994	2794215	2943758	4119614	3228082	2686829	3751970	3675405	2120123	2337686	2389262	1460475	4866726	2097246	3692	3575750	2802092	3976385	2137812	308692	1187428	2322471	2956456	2953970	4952	1824204	2192292	2146009	250839	2160	1340393	1648656	2022505	1951549	3160074	2977136	1826913
positive	PE P-34:2|PE P-16:0_18:2	21.533	700.53	1.3229	270.15	EtherPE	[M+H]+	6083	8154	4051	4197	4326	1308	18153	53173	165053	112729	151896	111450	362263	5409	794	10041	3488	412	1140	3861	175966	119924	16235	2033	1472	20290	152063	210394	544	165368	150348	97919	174896	5321	5136	12285	128728	109555	2067	13647	7813	6998
positive	PE P-36:1|PE P-18:0_18:1	23.315	730.574	1.3761	280.786	EtherPE	[M+H]+	910095	966338	1012901	986944	902412	844659	1657910	1505235	1989719	1566143	1455857	2270506	1905844	1206600	1324457	1077367	1034441	3459901	1379359	1197257	1889979	1444108	1917338	12704	7985	4775	1623999	1104652	1474390	973469	1204866	1322375	1162299	278694	2227	11842	1305487	1154722	1124932	1330009	1079554	771739
positive	PE P-36:2|PE P-18:0_18:2	22.332	728.558	1.3619	277.914	EtherPE	[M+H]+	85355	39584	64509	88676	225317	84126	434107	105647	228741	100903	109679	368587	153560	146423	71978	140092	83008	61780	38381	36510	106867	304687	197302	29418	29064	77691	165621	294227	391966	158073	4399	161263	208636	48770	3835	53140	300556	11802	214465	233479	178245	10234
positive	PE P-38:3|PE P-16:0_22:3	22.651	754.576	1.3874	282.93	EtherPE	[M+H]+	334690	235968	132381	120686	296238	313647	2274	12915	378924	171654	170754	266788	305131	238799	550541	337061	429562	421089	574426	479091	808811	198282	280832	267285	114154	255577	560514	643333	409352	253946	13901	147160	90066	77993	50248	385794	265121	939842	525363	167307	682061	537745
positive	PE P-40:3|PE P-18:0_22:3	23.729	782.606	1.4239	290.191	EtherPE	[M+H]+	50362	251532	345936	319477	323780	410996	724905	375293	429636	580893	456869	550092	355225	462088	589099	647833	475890	463311	650865	652344	807707	806128	747627	689394	133403	238302	625276	517329	393040	490804	452718	475791	358373	6914	3690	333851	622549	712594	433778	8806	522980	317170
positive	PE P-40:4|PE P-18:0_22:4	22.968	780.59	1.4131	288.008	EtherPE	[M+H]+	1214245	1561925	1020841	60850	2129434	1795869	371	18092	111826	60866	2948806	112878	2124315	87437	2318166	2662152	54364	2265224	2461773	2010518	2110584	2930754	2106387	1756234	283651	569601	1635473	2271504	1822992	1725711	4923	11607	19703	539181	218596	1422896	2836012	2556952	2317512	1870519	2505822	2293168
negative	PI 30:0|PI 14:0_16:0	16.53	781.482	1.3727	279.757	PI	[M-H]-	6540	29568	18158	31784	7294	35821	15981	45914	76400	31055	49190	14243	36944	21446	36800	20088	21336	7151	27204	37927	42866	39170	40432	6080	14521	16066	10232	16220	8824	9307	40177	31744	17310	83	10738	19076	7783	8371	25373	15415	12513	7637
positive	PI 32:0	19.354	828.561	1.4548	296.199	PI	[M+NH4]+	734996	1133045	1016445	462256	681944	8030	5898	4444	1076951	892239	722148	1155026	1710523	523154	1005525	676452	901439	831722	697271	7387	6547	1227099	891666	379087	398411	7730	361487	874247	943119	358981	360534	6206	413573	2997	152847	381431	12858	624695	518960	887504	584370	16919
positive	PI 34:1	19.539	854.574	1.4643	297.992	PI	[M+NH4]+	917090	1292136	1113746	616849	664198	827298	1655098	1775718	1644047	1023117	21018	1409616	1411496	1272604	1217682	1341848	1284270	2038571	1251628	1253186	1214713	1550697	1581474	1111363	421506	1176100	602976	783132	939923	570212	874805	604632	694375	270866	426793	927656	804380	888030	725526	2011943	1068818	663272
negative	PI 34:2|PI 16:0_18:2	17.47	833.516	1.414	287.88	PI	[M-H]-	812	1583	790	1038	5532	1122	1754	2103	1202	944	2497	352	1292	1500	616	2688	1083	246	3030	2391	128	1692	933	1873	2983	5525	3397	1448	5425	3010	1485	1638	2975	1332	3422	3776	4397	2214	3522	5565	4202	13892
negative	PI 36:1|PI 18:0_18:1	20.307	863.563	1.4579	296.63	PI	[M-H]-	71	804	173	863	1055	531	502	699	178	676	235	614	519	226	300	389	222	802	404	1290	783	170	896	391	1923	1456	1650	1483	843	1438	855	1510	1821	919	846	1740	1085	1292	747	1138	1258	1490
positive	PI 36:2	19.977	880.593	1.48	301.055	PI	[M+NH4]+	6056	136553	85889	79510	27339	4105	4377	101454	4364	2389	148982	126681	85731	6360	9131	8225	2900	4132	117441	57633	78825	9062	108254	61412	4611	10052	42281	216690	7848	153133	105415	6404	6839	13034	3583	59851	44647	11452	3207	463827	148242	44527
negative	PI 36:4|PI 16:0_20:4	17.366	857.515	1.4338	291.779	PI	[M-H]-	21735	18563	15070	38042	57342	37023	28909	41401	33510	33747	34379	25155	41428	32131	30445	11773	37282	23663	36889	38101	32284	36162	55348	47798	53110	61314	24865	16214	15637	43282	35082	31677	34677	11707	30265	48630	31056	40851	30481	32901	41340	50277
negative	PI 38:3|PI 16:0_22:3	19.697	887.563	1.4666	298.277	PI	[M-H]-	1276	3146	2650	5344	1122	4166	3409	4307	5893	2315	2853	2144	6603	4023	4589	6393	3438	4542	5435	4308	2582	1516	569	2299	2161	3486	5015	5577	5353	3630	6482	6683	6717	3752	2706	5635	5350	4339	5673	5076	7685	7000
negative	PI 38:3|PI 18:0_20:3	20.151	887.564	1.4678	298.528	PI	[M-H]-	2068	7117	4728	9298	1997	7964	7212	2175	8595	5997	8572	4307	7015	5512	9319	12081	5066	6768	7107	612	4167	3721	6277	5370	2161	17736	1569	10060	10927	7944	13562	15772	12111	9454	7683	10285	8155	9610	12409	10732	11023	8289
negative	PI 40:4|PI 16:0_24:4	19.93	913.584	1.4894	302.794	PI	[M-H]-	18178	411	12629	4546	478	273	24587	33170	1580	23083	14597	31555	28132	40907	5319	7063	26454	11988	15227	22205	19062	16914	5767	3393	1487	1768	110	137	1900	60	6884	2037	551	119	739	17285	2799	4346	2484	555	1844	1458
negative	PI 40:5	18.914	911.563	1.484	301.691	PI	[M-H]-	3848	12271	10309	12441	814	22494	6417	5723	9658	11278	9903	4544	4389	1180	16042	362	13397	2156	19319	12394	11314	1264	9151	20033	117	156	366	4918	4336	729	153	3534	306	374	785	4927	59	864	121	34	995	292
negative	PI O-36:2|PI O-18:0_18:2	19.912	847.569	1.4384	292.765	EtherPI	[M-H]-	1414	810	640	1582	518	2305	686	1336	1259	719	793	686	3647	862	862	1354	525	655	772	586	433	432	1005	3415	969	2130	313	426	508	463	736	481	6157	1035	432	201	697	501	989	689	618	519
negative	PI O-36:3|PI O-16:0_20:3	19.387	845.549	1.4341	291.905	EtherPI	[M-H]-	50129	335	117012	3215	679	3656	617	499	1130	345	2449	1405	22609	3427	9015	27501	10210	138	22467	10992	21154	3077	12539	20199	39565	73786	7	475	4644	2936	3184	1200	2190	3305	1821	1617	201	2124	325	424	11736	505
negative	PI O-36:4|PI O-16:0_20:4	18.043	843.539	1.4317	291.42	EtherPI	[M-H]-	36641	34267	33438	82536	9563	43617	16359	41252	43676	27738	50632	35367	33389	22214	46304	2388	67403	42291	34579	47158	55993	54388	73440	163802	3686	2559	13830	25574	12469	10479	2480	4918	3161	1470	42402	1965	2246	799	1720	949	1707	1624
negative	PI O-38:4|PI O-16:0_22:4	19.098	871.575	1.4571	296.427	EtherPI	[M-H]-	25339	33997	31719	39357	38639	44128	10846	12296	16346	17027	15117	14325	11485	11872	20958	17993	16718	17914	23619	28317	24774	28270	54971	45030	42040	62251	29178	54456	44585	42703	12570	18433	20161	9528	11963	16081	16876	18423	17431	16653	23381	22506
negative	PI O-40:3|PI O-18:0_22:3	20.936	901.612	1.4907	303.122	EtherPI	[M-H]-	1691	3977	6660	10485	1884	6422	4549	607	5137	3626	2272	477	3315	3162	1852	2170	2809	5602	6880	4428	6396	7060	13633	7326	5982	5318	2961	1490	2448	5013	1585	3089	3276	10722	3898	1578	2610	8967	8522	3762	3888	3617
positive	PS 34:1|PS 16:0_18:1	20.118	762.529	1.3853	282.453	PS	[M+H]+	43216	93515	106410	3157	3981	2919	107300	82819	174208	4200	56537	3738	127021	10236	5428	22771	2452	282550	41418	6186	3919	3164	56583	8081	73515	439138	145014	4939	204030	8430	161129	1542	135143	120274	89687	218367	123728	77540	7324	228206	137427	105466
negative	PS 36:1|PS 18:0_18:1	20.734	788.541	1.3964	284.557	PS	[M-H]-	239	6843	482	38246	6283	64020	11727	9114	46942	48622	40141	319	26841	573	76209	8791	17644	3381	37389	52812	4519	8948	77938	36994	2380	55810	323	50969	24008	1111	35235	21067	4362	27756	259	10831	8304	2838	7301	19555	28172	3042
negative	PS 36:2|PS 18:0_18:2	19.686	786.525	1.3892	283.09	PS	[M-H]-	877	10683	6233	14607	10239	13738	9768	12917	10706	9415	12168	1733	11536	3843	22904	16139	2257	7890	8113	16447	7470	7178	8687	10141	8997	15271	2809	6276	3570	3022	11716	10938	10439	5014	7464	5041	6067	7205	10307	8005	15024	5655
negative	PS 36:2|PS 18:0_18:2	19.358	786.526	1.3879	282.831	PS	[M-H]-	341	12699	5008	9152	11202	9178	1420	6897	1902	6258	7527	268	7134	4535	6972	6033	481	516	10028	4498	5727	558	8802	8060	9731	15384	8561	15826	2630	6217	7552	16049	3592	8086	5459	3790	14264	7784	8518	9487	1322	7249
positive	PS 36:4	18.115	784.524	1.4041	286.156	PS	[M+H]+	517375	370530	3300	532710	671940	1135591	3225767	663374	888487	97184	2682232	515546	1087090	435444	894879	1008373	9994	537971	850431	64559	466549	100960	159319	1317726	861557	1621451	764770	1644068	1462658	1505872	1209644	1170918	38460	660456	933851	920381	709150	16578	725804	1284634	1813056	1330840
positive	PS 38:4|PS 18:0_20:4	20.399	812.549	1.418	288.814	PS	[M+H]+	750583	855299	1226532	483033	511603	786082	1164614	1238054	656880	603955	795884	19339	691542	1529159	1323213	1201201	482035	239109	596333	849413	977236	1235233	589687	1168570	784683	1745490	1122341	1376104	1184138	1608460	1674172	813655	1358975	16341	1523945	981992	1354905	1290248	1225884	687774	1756682	1487737
negative	PS 38:5|PS 18:1_20:4	17.722	808.511	1.3976	284.669	PS	[M-H]-	2473	3710	70	1258	938	1065	5766	3795	1804	4108	2333	2543	3380	326	4602	8332	3422	1569	1991	4195	872	2162	2424	1128	3696	45	980	224	278	1280	3123	660	5559	2979	5418	5606	3307	3918	2811	1754	121	311
positive	PS 40:4|PS 18:0_22:4	21.557	840.571	1.4452	294.191	PS	[M+H]+	2936	12488	84126	1356	7433	211327	65013	1716	225125	1855	14444	7979	333272	6609	1738	235182	101895	324	324772	125754	316335	2963	2505	1776	2800	4181	124257	487261	291722	3136	3095	1920	97659	96416	4181	3792	5929	243488	2348	5114	7973	420512
negative	PG 32:0|PG 16:0_16:0	19.134	721.498	1.3271	270.862	PG	[M-H]-	164	92	295	245	6080	255	325	106	605	249	169	361	86	52	118	486	69	112	252	90	139	388	413	3100	11250	7328	12460	11200	8347	5173	4063	9070	11001	6315	3810	6257	8111	8793	3857	10514	8102	11627
negative	PG 34:1|PG 16:0_18:1	19.25	747.517	1.3497	275.301	PG	[M-H]-	602	434	1839	530	458	395	318	2924	16380	7620	2970	638	15621	430	18369	3887	3874	1427	2583	5862	835	2195	4709	1037	3150	11374	309	1638	347	173	16597	1587	765	12988	11138	4975	3991	8435	14721	15629	15148	3676
negative	PG 36:2|PG 18:1_18:1	19.62	773.535	1.3851	282.346	PG	[M-H]-	934	4612	1494	2481	2032	12108	236	4035	3791	6718	8068	4711	1003	1701	5952	1160	5728	1102	1123	1261	5995	10407	13963	16865	4365	2035	4710	2767	100	5006	1672	8605	1474	7699	1434	2855	4220	5354	3337	5205	4601	7646
[truncated: 37 more columns]

## Sheet: Table S4
Retention Time (min)_nano-flow LC
Mode	Lipid name	Adduct type	replicate_1	replicate_2	replicate_3	replicate_4	replicate_5	Average	STDEV	CV
Negative	Cer 34:0;3O|Cer 18:0;2O/16:0;O	[M+HCOO]-	20.804	20.658	20.621	20.744	20.865	20.7384	0.100759	0.00485855
Negative	Cer 34:1;3O|Cer 16:1;2O/18:0;(2OH)	[M+HCOO]-	17.97	18.13	17.857	17.92	18.089	17.9932	0.114388	0.00635731
Negative	Cer 34:1;3O|Cer 18:1;2O/16:0;(2OH)	[M+HCOO]-	20.075	19.903	19.898	20.001	20.14	20.0034	0.106044	0.00530129
Negative	Cer 36:1;3O|Cer 18:0;3O/18:1	[M+HCOO]-	20.333	20.162	20.126	20.245	20.386	20.2504	0.110147	0.00543924
Negative	Cer 38:0;3O|Cer 20:0;2O/18:0;(2OH)	[M+HCOO]-	23.261	23.206	23.208	23.215	23.316	23.2412	0.0474732	0.00204263
Negative	Cer 40:0;2O|Cer 24:0;2O/16:0	[M+HCOO]-	24.275	24.207	24.208	24.232	24.291	24.2426	0.0386303	0.00159349
Negative	Cer 40:1;3O|Cer 16:1;2O/24:0;(2OH)	[M+HCOO]-	23.811	23.735	23.743	23.76	23.824	23.7746	0.0404512	0.00170145
Negative	Cer 41:0;3O|Cer 18:0;3O/23:0	[M+HCOO]-	24.071	23.991	23.999	24.016	24.078	24.031	0.0407983	0.00169774
Negative	Cer 42:0;4O|Cer 18:0;3O/24:0;(2OH)	[M-H]-	24.064	23.991	23.999	24.016	24.078	24.0296	0.0391701	0.00163008
Negative	Cer 42:1;3O|Cer 18:1;2O/24:0;(2OH)	[M+HCOO]-	24.359	24.29	24.29	24.313	24.362	24.3228	0.0356889	0.0014673
Negative	Cer 42:2;2O|Cer 18:1;2O/24:1	[M+HCOO]-	24.057	23.984	23.992	24.201	24.078	24.0624	0.0874431	0.00363402
Negative	Cer 43:0;3O|Cer 18:0;3O/25:0	[M+HCOO]-	24.608	24.557	24.563	24.571	24.625	24.5848	0.02997	0.00121905
Negative	Cer 43:0;4O|Cer 20:0;3O/23:0;(2OH)	[M+HCOO]-	24.366	24.29	24.304	24.313	24.362	24.327	0.0347851	0.00142989
Negative	Cer 44:0;3O|Cer 20:0;3O/24:0	[M+HCOO]-	24.831	24.781	24.781	24.798	24.838	24.8058	0.0272158	0.00109715
Negative	Cer 44:1;3O|Cer 20:1;2O/24:0;(2OH)	[M+HCOO]-	24.831	24.781	24.781	24.798	24.838	24.8058	0.0272158	0.00109715
Negative	Cer 45:0;4O|Cer 22:0;3O/23:0;(2OH)	[M+HCOO]-	24.808	24.752	24.752	24.776	24.807	24.779	0.0278029	0.00112203
Negative	Cer 45:1;3O|Cer 21:1;2O/24:0;(2OH)	[M+HCOO]-	25.027	24.976	24.967	25	25.027	24.9994	0.0279339	0.00111738
Negative	Cer 46:0;3O|Cer 22:0;3O/24:0	[M+HCOO]-	25.366	25.32	25.166	25.35	25.215	25.2834	0.0881181	0.00348522
Negative	Cer 46:1;3O|Cer 20:1;2O/26:0;(2OH)	[M+HCOO]-	25.225	25.165	25.166	25.195	25.215	25.1932	0.0274991	0.00109153
Negative	Cer 46:1;3O|Cer 20:1;3O/26:0	[M+HCOO]-	24.808	24.752	24.752	24.776	24.814	24.7804	0.0296783	0.00119765
Negative	Cer 48:1;3O|Cer 22:1;2O/26:0;(2OH)	[M+HCOO]-	25.581	25.512	25.513	25.542	25.563	25.5422	0.0304253	0.00119118
Negative	Hex2Cer 34:1;2O	[M+HCOO]-	18.313	18.202	18.202	18.261	18.421	18.2798	0.0915134	0.00500626
Negative	Hex2Cer 40:1;2O	[M+HCOO]-	22.941	22.876	22.887	22.888	22.983	22.915	0.0456454	0.00199194
Negative	Hex3Cer 36:1;2O	[M+HCOO]-	19.731	19.542	19.538	19.611	19.76	19.6364	0.104242	0.00530859
Negative	Hex3Cer 42:1;2O	[M+HCOO]-	23.442	23.37	23.372	23.378	23.469	23.4062	0.0460999	0.00196956
Negative	Hex3Cer 42:2;2O	[M+HCOO]-	22.6	22.529	22.546	22.554	22.506	22.547	0.0348712	0.0015466
Negative	HexCer 34:1;2O|HexCer 18:1;2O/16:0	[M+HCOO]-	19.131	18.95	18.968	19.055	19.199	19.0606	0.106006	0.00556153
Negative	HexCer 34:1;3O|HexCer 16:0;2O/18:1;O	[M+HCOO]-	18.496	18.383	18.381	18.466	18.616	18.4684	0.0968055	0.00524168
Negative	HexCer 36:2;3O|HexCer 18:2;2O/18:0;O	[M+HCOO]-	19.511	19.326	19.32	19.448	19.573	19.4356	0.111908	0.00575786
Negative	HexCer 38:1;2O	[M+HCOO]-	22.432	22.33	22.352	22.377	22.474	22.393	0.0591354	0.0026408
Negative	HexCer 41:1;2O	[M+HCOO]-	23.698	23.599	23.616	23.619	23.691	23.6446	0.0462526	0.00195616
Negative	HexCer 42:0;3O	[M+HCOO]-	24.027	23.947	23.955	23.98	23.691	23.92	0.131761	0.00550841
Negative	HexCer 42:1;3O	[M+HCOO]-	23.811	23.727	23.743	23.76	23.824	23.773	0.0425147	0.00178836
Negative	HexCer 42:1;4O|HexCer 18:1;3O/24:0;(2OH)	[M+HCOO]-	23.166	23.112	23.108	23.121	23.233	23.148	0.0528536	0.00228329
Negative	HexCer 42:2;3O	[M+HCOO]-	23.471	23.421	23.416	23.421	23.506	23.447	0.0399061	0.00170197
Negative	HexCer 43:1;4O|HexCer 18:1;3O/25:0;(2OH)	[M+HCOO]-	23.541	23.482	23.491	23.495	23.574	23.5166	0.0393992	0.00167538
Negative	HexCer 44:0;3O	[M+HCOO]-	24.515	24.459	24.452	24.482	24.514	24.4844	0.0296361	0.00121041
Negative	HexCer 44:1;3O	[M+HCOO]-	24.374	24.267	24.275	24.32	24.348	24.3168	0.0460511	0.0018938
Negative	HexCer 44:1;4O|HexCer 18:1;3O/26:0;(2OH)	[M+HCOO]-	23.876	23.798	23.807	23.824	23.892	23.8394	0.0421521	0.00176817
Negative	HexCer 45:1;3O	[M+HCOO]-	24.57	24.528	24.512	24.527	24.583	24.544	0.0306839	0.00125016
Negative	HexCer 46:1;3O	[M+HCOO]-	24.8	24.744	24.752	24.776	24.814	24.7772	0.0300533	0.00121294
Negative	PC 31:0|PC 15:0_16:0	[M+HCOO]-	21.828	21.805	21.717	21.859	21.861	21.814	0.0589915	0.0027043
Negative	PC 35:2	[M+HCOO]-	22.54	22.477	22.461	22.486	22.59	22.5108	0.0532982	0.00236767
Negative	PC 36:1|PC 18:0_18:1	[M+HCOO]-	24.586	24.505	24.512	24.607	24.625	24.567	0.0552132	0.00224745
Negative	PC 36:1|PC 18:0_18:1	[M+HCOO]-	24.823	24.766	24.767	24.784	24.838	24.7956	0.0330802	0.00133412
Negative	PC 36:2|PC 18:0_18:2	[M+HCOO]-	23.405	23.349	23.35	23.349	23.469	23.3844	0.053083	0.00227002
Negative	PC 36:2|PC 18:0_18:2	[M+HCOO]-	23.254	23.19	23.2	23.207	23.316	23.2334	0.0523049	0.00225128
Negative	PC 36:3|PC 16:0_20:3	[M+HCOO]-	22.378	22.26	22.305	22.32	22.429	22.3384	0.0659113	0.00295058
Negative	PC 36:3|PC 16:0_20:3	[M+HCOO]-	22.052	21.914	21.972	22.01	22.124	22.0144	0.0795663	0.00361429
Negative	PC 36:4|PC 16:0_20:4	[M+HCOO]-	20.966	20.816	20.807	20.895	21.031	20.903	0.0964391	0.00461365
Negative	PC 37:4|PC 17:0_20:4	[M+HCOO]-	22.123	22.014	22.028	22.066	22.179	22.082	0.0687132	0.00311173
Negative	PC 38:5|PC 16:0_22:5	[M+HCOO]-	21.849	21.706	21.76	21.788	21.909	21.8024	0.0787928	0.00361395
Negative	PC 38:5|PC 18:1_20:4	[M+HCOO]-	21.194	21.036	21.041	21.127	21.288	21.1372	0.106732	0.00504948
Negative	PC 38:6|PC 18:2_20:4	[M+HCOO]-	19.592	19.439	19.416	19.527	19.676	19.53	0.107757	0.00551749
Negative	PC 40:8|PC 20:4_20:4	[M+HCOO]-	19.131	18.989	18.952	19.063	19.183	19.0636	0.0959416	0.00503271
Negative	PC O-32:0|PC O-16:0_16:0	[M+HCOO]-	24.212	24.028	24.161	24.185	24.274	24.172	0.0908708	0.00375934
Negative	PC O-36:5|PC O-16:1_20:4	[M+HCOO]-	21.993	21.9	21.882	21.934	22.055	21.9528	0.0710894	0.00323828
Negative	PE 32:0|PE 16:0_16:0	[M-H]-	21.158	20.999	20.99	21.091	21.215	21.0906	0.0981443	0.00465346
Negative	PE 32:1|PE 16:0_16:1	[M-H]-	19.631	19.456	19.447	19.558	19.676	19.5536	0.102324	0.00523303
Negative	PE 32:2|PE 16:1_16:1	[M-H]-	17.946	17.905	17.801	17.863	18.056	17.9142	0.0957063	0.00534248
Negative	PE 34:0|PE 16:0_18:0	[M-H]-	22.563	22.492	22.492	22.524	22.607	22.5356	0.0494601	0.00219475
Negative	PE 34:1|PE 16:0_18:1	[M-H]-	21.383	21.217	21.208	21.33	21.433	21.3142	0.0997783	0.0046813
Negative	PE 34:2|PE 16:1_18:1	[M-H]-	20.075	19.712	19.688	19.785	20.132	19.8784	0.209541	0.0105411
Negative	PE 34:3|PE 16:1_18:2	[M-H]-	18.425	18.306	18.28	18.388	18.53	18.3858	0.0998709	0.00543196
Negative	PE 35:1|PE 17:0_18:1	[M-H]-	22.115	21.991	22.012	22.05	22.179	22.0694	0.077313	0.00350318
Negative	PE 35:2|PE 17:1_18:1	[M-H]-	20.743	20.582	20.576	20.677	20.807	20.677	0.100601	0.00486534
Negative	PE 36:2|PE 18:0_18:2	[M-H]-	21.821	21.685	21.689	21.753	21.877	21.765	0.083666	0.00384406
Negative	PE 36:3|PE 16:0_20:3	[M-H]-	21.12	20.889	20.924	21.018	21.18	21.0262	0.124287	0.00591104
Negative	PE 36:5|PE 16:1_20:4	[M-H]-	18.171	18.033	18.032	18.111	18.295	18.1284	0.109849	0.0060595
Negative	PE 37:5|PE 17:1_20:4	[M-H]-	19.307	18.973	19.007	19.087	19.365	19.1478	0.177902	0.009291
Negative	PE 38:3|PE 18:0_20:3	[M-H]-	22.495	22.409	22.43	22.433	22.554	22.4642	0.0595878	0.00265256
Negative	PE 38:4|PE 16:0_22:4	[M-H]-	21.12	20.947	20.953		21.203	21.0557	0.126747	0.00601961
Negative	PE 38:4|PE 18:0_20:4	[M-H]-	21.621	21.485	21.483	21.554	21.716	21.5718	0.0986798	0.00457448
Negative	PE 40:3|PE 18:0_22:3	[M-H]-	23.151	23.097	23.084	23.105	24.09	23.3054	0.439331	0.018851
Negative	PE 40:4|PE 18:0_22:4	[M-H]-	22.502	22.424	22.445	22.448	22.378	22.4394	0.0448085	0.00199687
Negative	PE 40:5|PE 18:0_22:5	[M-H]-	22.147	22.038	22.052	22.074	22.216	22.1054	0.0747382	0.00338099
Negative	PE 40:5|PE 18:1_22:4	[M-H]-	21.31	21.145	21.143	21.243	21.404	21.249	0.111618	0.00525284
Negative	PE 40:6|PE 18:1_22:5	[M-H]-	20.014	20.056	20.038	20.127	20.246	20.0962	0.0937401	0.00466457
Negative	PE O-32:1|PE O-16:1_16:0	[M-H]-	22.015	21.893	21.926	21.986	22.089	21.9818	0.076829	0.00349512
Negative	PE O-32:2|PE O-16:1_16:1	[M-H]-	20.61	20.453	20.428	20.545	20.655	20.5382	0.0977839	0.00476108
Negative	PE O-34:0|PE O-18:0_16:0	[M-H]-	23.246	23.19	23.192	23.207	23.269	23.2208	0.0350956	0.00151139
Negative	PE O-34:1|PE O-18:1_16:0	[M-H]-	23.457	23.392	23.044	23.057	23.138	23.2176	0.193645	0.00834043
Negative	PE O-34:2|PE O-16:1_18:1	[M-H]-	22.362	22.047	22.06	22.089	22.216	22.1548	0.133805	0.00603954
Negative	PE O-34:3|PE O-16:1_18:2	[M-H]-	21.017	20.852	20.851	20.939	21.099	20.9516	0.107475	0.00512966
Negative	PE O-36:4|PE O-16:1_20:3	[M-H]-	21.884	21.777	21.781	21.831	21.973	21.8492	0.0817508	0.00374159
Negative	PE O-37:5|PE O-17:1_20:4	[M-H]-	21.607	21.463	21.454	21.539	21.7	21.5526	0.103225	0.00478942
Negative	PE O-38:3|PE O-18:1_20:2	[M-H]-	23.398	23.341	23.335	23.356	23.355	23.357	0.0246272	0.00105438
Negative	PE O-38:4|PE O-18:1_20:3	[M-H]-	22.3			22.238	22.364	22.3007	0.0630026	0.00282515
Negative	PE O-38:5|PE O-16:1_22:4	[M-H]-	21.927	21.798	21.81	21.859	22.004	21.8796	0.0860947	0.00393493
Negative	PE O-38:6|PE O-16:1_22:5	[M-H]-	21.448	21.297	21.28	21.38	21.498	21.3806	0.0941212	0.00440218
Negative	PE O-38:7|PE O-16:1_22:6	[M-H]-	20.294	20.138	20.126	20.214	20.356	20.2256	0.0992613	0.0049077
Negative	PE O-40:5|PE O-18:1_22:4	[M-H]-	23.001	22.942	22.946	22.957	23.07	22.9832	0.0538953	0.00234499
Negative	PE O-40:6|PE O-18:1_22:5	[M-H]-	22.695	22.63	22.648	22.648	22.607	22.6456	0.0323466	0.00142838
Negative	PG 32:0|PG 16:0_16:0	[M-H]-	19.48	19.295	19.281	19.377	19.519	19.3904	0.107022	0.00551935
Negative	PG 34:0|PG 16:0_18:0	[M-H]-	21.143	21.145	20.983	21.387	21.203	21.1722	0.145324	0.00686393
Negative	PG 34:1|PG 16:0_18:1	[M-H]-	19.638	19.472	19.447	19.55	19.692	19.5598	0.105025	0.00536942
Negative	PG 34:2|PG 16:0_18:2	[M-H]-	18.394	18.282	18.264	18.332	18.53	18.3604	0.1074	0.00584956
Negative	PG 36:0|PG 18:0_18:0	[M-H]-	22.416	22.33	22.352	22.361	22.465	22.3848	0.0548881	0.00245202
Negative	PG 36:2|PG 18:1_18:1	[M-H]-	20.007	19.809	19.814	19.917	20.022	19.9138	0.10167	0.00510548
Negative	PI 30:0|PI 14:0_16:0	[M-H]-	16.909	16.737	16.769	16.807	17.008	16.846	0.111292	0.00660646
Negative	PI 36:1|PI 18:0_18:1	[M-H]-	20.781	20.62	20.614	20.721	20.831	20.7134	0.0962564	0.00464706
Negative	PI 38:3|PI 16:0_22:3	[M-H]-	20.113	19.91	19.891	20.016	20.124	20.0108	0.109315	0.00546278
Negative	PI 38:3|PI 18:0_20:3	[M-H]-	20.586	20.422	20.397	20.529	20.597	20.5062	0.0923943	0.00450567
Negative	PI 39:4	[M-H]-	19.746	19.581	19.727	19.658	19.813	19.705	0.08862	0.00449733
Negative	PI 40:4|PI 16:0_24:4	[M-H]-	20.223	20.039	20.015	20.119	20.272	20.1336	0.112222	0.00557387
Negative	PI 40:5	[M-H]-	20.121	19.934	19.921	20.024	19.573	19.9146	0.20717	0.0104029
Negative	PI 40:5|PI 18:1_22:4	[M-H]-	19.527	19.35	19.305	19.423	19.191	19.3592	0.126037	0.00651042
Negative	PI O-36:2|PI O-18:0_18:2	[M-H]-	20.586	20.432	20.412	20.521	20.604	20.511	0.0872009	0.00425142
Negative	PI O-36:3|PI O-16:0_20:3	[M-H]-		19.621		19.689	19.844	19.718	0.114293	0.0057964
Negative	PI O-36:4|PI O-16:0_20:4	[M-H]-	18.535	18.391	18.388	18.481	18.639	18.4868	0.105429	0.00570291
Negative	PI O-38:4|PI O-16:0_22:4	[M-H]-	19.811	19.638	19.641	19.729	19.661	19.696	0.0740405	0.00375917
Negative	PI O-40:3|PI O-18:0_22:3	[M-H]-	22.339	22.245	22.274	22.283	22.399	22.308	0.0612209	0.00274435
Negative	PS 34:2|PS 16:0_18:2	[M-H]-	18.195	18.09	18.11	18.158	18.319	18.1744	0.0906548	0.00498805
Negative	PS 38:4|PS 18:0_20:4	[M-H]-	19.907	19.736	19.727	19.816	19.953	19.8278	0.10084	0.00508579
Negative	PS 38:5|PS 18:1_20:4	[M-H]-	18.234	18.114	18.11	18.174	18.327	18.1918	0.0909956	0.00500201
Negative	PS 40:4|PS 18:0_22:4	[M-H]-	21.12	20.984	20.938	21.055	21.203	21.06	0.105752	0.00502147
Negative	SM 42:2;2O|SM 18:1;2O/24:1	[M+HCOO]-	26.192	25.881	26.094	25.91	26.039	26.0232	0.12922	0.00496555
positive	Cer 33:2;2O|Cer 17:1;2O/16:1	[M+H]+	18.584	18.681	18.781	18.766	18.842	18.7308	0.100193	0.00534912
positive	Cer 34:0;2O|Cer 18:0;2O/16:0	[M+H]+	21.102	21.213	21.24	21.295	21.342	21.2384	0.0910895	0.00428891
positive	Cer 36:1;2O|Cer 18:1;2O/18:0	[M+H]+	22.157	22.205	22.22	22.242	22.282	22.2212	0.0461378	0.0020763
positive	Cer 36:1;3O|Cer 18:1;2O/18:0;O	[M+H]+	19.758	19.917	19.987	20.04	19.948	19.93	0.106567	0.00534706
positive	Cer 38:0;2O|Cer 20:0;2O/18:0	[M+H]+	23.46	23.512	23.541	23.533	23.583	23.5258	0.0449299	0.00190982
positive	Cer 38:0;4O|Cer 18:0;3O/20:0;(2OH)	[M+H]+	22.229	22.255	22.328	22.279	22.318	22.2818	0.0417097	0.00187192
positive	Cer 39:1;2O|Cer 17:1;2O/22:0	[M+H]+	23.623	23.691	23.711	23.69	23.739	23.6908	0.0428042	0.00180679
positive	Cer 40:0;4O|Cer 16:0;3O/24:0;(2OH)	[M+H]+	23.43	23.341	23.371	23.379	23.42	23.3882	0.0366292	0.00156614
positive	Cer 40:0;4O|Cer 18:0;3O/22:0;(2OH)	[M+H]+	23.306	23.253	23.275	23.334	23.331	23.2998	0.0353086	0.00151541
positive	Cer 40:1;3O|Cer 16:1;2O/24:0;O	[M+H]+		23.884	23.668	23.712	23.947	23.8027	0.133919	0.00562619
positive	Cer 40:1;3O|Cer 16:1;2O/24:0;O	[M+H]+	23.84	23.698	23.734	23.9	23.947	23.8238	0.106227	0.00445887
positive	Cer 41:0;2O|Cer 18:0;2O/23:0	[M+H]+	24.424	24.462	24.477	24.466	24.504	24.4666	0.0289102	0.00118162
positive	Cer 41:0;4O|Cer 17:0;3O/24:0;(2OH)	[M+H]+	23.623	23.676	23.704	23.69	23.739	23.6864	0.0424771	0.00179331
positive	Cer 42:0;2O|Cer 18:0;2O/24:0	[M+H]+	24.687	24.712	24.732	24.728	24.753	24.7224	0.0246028	0.000995164
positive	Cer 42:1;2O|Cer 18:1;2O/24:0	[M+H]+	24.52	24.551	24.574	24.568	24.592	24.561	0.0272029	0.00110757
positive	Cer 43:0;2O|Cer 20:0;2O/23:0	[M+H]+	24.912	24.932	24.96	24.955	24.971	24.946	0.0237382	0.000951582
positive	Cer 43:0;3O|Cer 19:0;2O/24:0;O	[M+H]+	24.505	24.529	24.551	24.554	24.578	24.5434	0.0276098	0.00112494
positive	Cer 43:0;4O|Cer 18:0;3O/25:0;(2OH)	[M+H]+	24.239	24.268	24.298	24.28	24.325	24.282	0.0322258	0.00132715
positive	Cer 43:1;3O|Cer 19:1;2O/24:0;O	[M+H]+	24.491	24.522	24.544	24.539	24.563	24.5318	0.0270869	0.00110415
positive	Cer 43:2;3O|Cer 20:1;2O/23:1;O	[M+H]+	23.557	23.588	23.63	23.617	23.657	23.6098	0.0385707	0.00163367
positive	Cer 44:0;2O|Cer 20:0;2O/24:0	[M+H]+	25.127	25.129	25.163	25.161	25.177	25.1514	0.0222441	0.000884408
positive	Cer 44:0;4O|Cer 20:0;3O/24:0;(2OH)	[M+H]+	24.461	24.484	24.506	24.495	24.526	24.4944	0.0242755	0.000991063
positive	Cer 44:1;2O|Cer 20:1;2O/24:0	[M+H]+	25.004	25.712	25.03	25.038	25.054	25.1676	0.304865	0.0121134
positive	Cer 44:1;3O|Cer 19:0;2O/25:1;O	[M+H]+	24.224	24.261	24.284	24.265	24.311	24.269	0.0319922	0.00131823
positive	Cer 44:1;3O|Cer 20:1;2O/24:0;O	[M+H]+	24.732	24.742	24.769	24.772	24.79	24.761	0.0236008	0.000953146
positive	Cer 45:0;3O|Cer 20:0;2O/25:0;O	[M+H]+	25.104	25.106	25.14	25.131	25.154	25.127	0.0217025	0.000863714
positive	Cer 45:0;4O|Cer 21:0;3O/24:0;(2OH)	[M+H]+	24.687	24.712	24.732	24.735	24.753	24.7238	0.0251933	0.00101899
positive	Cer 45:1;2O|Cer 20:1;2O/25:0	[M+H]+	25.196	25.199	25.231	25.231	25.24	25.2194	0.0203544	0.000807091
positive	Cer 45:1;3O|Cer 20:1;2O/25:0;O	[M+H]+	24.935	24.947	24.976	24.978	24.993	24.9658	0.023952	0.000959394
positive	Cer 46:0;2O|Cer 22:0;2O/24:0	[M+H]+	25.496	25.5	25.541	25.534	25.554	25.525	0.0257099	0.00100724
positive	Cer 46:0;3O|Cer 22:0;2O/24:0;O	[M+H]+	25.134	25.144	25.178	25.177	25.185	25.1636	0.0229412	0.000911683
positive	Cer 46:0;3O|Cer 22:0;2O/24:0;O	[M+H]+	25.295	25.291	25.329	25.323	25.332	25.314	0.0194936	0.000770071
positive	Cer 46:0;4O|Cer 22:0;3O/24:0;(2OH)	[M+H]+	24.905	24.924	24.953	24.947	24.963	24.9384	0.023533	0.000943643
positive	Cer 46:1;2O|Cer 20:1;2O/26:0	[M+H]+	25.38	25.384	25.421	25.416	25.434	25.407	0.0237908	0.000936386
positive	Cer 46:2;3O|Cer 20:2;2O/26:0;O	[M+H]+	24.389	24.425	24.441	24.429	24.46	24.4288	0.0260806	0.00106762
positive	Cer 46:3;2O|Cer 22:2;2O/24:1	[M+H]+	24.04	24.38	24.129	25.161	24.171	24.3762	0.456117	0.0187116
positive	Cer 47:0;2O|Cer 22:0;2O/25:0	[M+H]+	25.667	25.676	25.708	25.705	25.721	25.6954	0.0228539	0.000889415
positive	Cer 47:0;3O|Cer 24:0;2O/23:0;O	[M+H]+	25.326	25.322	25.367	25.363	25.372	25.35	0.0239896	0.000946335
positive	Cer 47:0;4O|Cer 22:0;3O/25:0;(2OH)	[M+H]+	25.112	25.113	25.148	25.146	25.161	25.136	0.0222149	0.000883787
positive	Cer 48:0;4O|Cer 22:0;3O/26:0;(2OH)	[M+H]+	25.295	25.298	25.336	25.331	25.348	25.3216	0.023755	0.000938132
positive	Cer 48:1;2O|Cer 20:1;2O/28:0	[M+H]+	25.726	25.742	25.767	25.764	25.78	25.7558	0.0215453	0.000836522
positive	Cer 48:1;3O|Cer 22:1;2O/26:0;O	[M+H]+	25.488	25.492	25.533	25.526	25.538	25.5154	0.0236178	0.000925629
positive	Cer 49:1;2O|Cer 22:1;2O/27:0	[M+H]+	25.881	25.89	25.922	25.913	25.935	25.9082	0.0223763	0.000863677
positive	Cer 50:1;3O|Cer 23:0;2O/27:1;O	[M+H-H2O]+	25.48	25.5	25.524	25.526	25.538	25.5136	0.0232981	0.000913163
positive	DG 28:0|DG 14:0_14:0	[M+NH4]+	19.67	19.801	19.84	19.884	19.909	19.8208	0.0939079	0.00473785
positive	DG 28:0|DG 14:0_14:0	[M+NH4]+	20.081	20.218	20.266	20.314	20.354	20.2466	0.105706	0.00522094
positive	DG 29:0|DG 14:0_15:0	[M+NH4]+	20.651	20.841	20.73	20.85	20.889	20.7922	0.0986139	0.00474283
positive	DG 29:0|DG 14:0_15:0	[M+NH4]+	21.044	21.105	20.816	20.85	21.241	21.0112	0.178024	0.00847284
positive	DG 30:0|DG 14:0_16:0	[M+NH4]+	21.855	21.904	21.913	21.97	22.009	21.9302	0.0600641	0.00273888
positive	DG 30:1|DG 14:0_16:1	[M+NH4]+	20.593	20.682	20.723	20.771	20.361	20.626	0.161929	0.00785072
positive	DG 30:1|DG 14:0_16:1	[M+NH4]+	20.809	20.906	20.953	20.994	21.064	20.9452	0.0957115	0.00456962
positive	DG 31:0|DG 15:0_16:0	[M+NH4]+	22.293	22.098	22.335	22.135	22.429	22.258	0.138856	0.00623848
positive	DG 31:1|DG 15:0_16:1	[M+NH4]+		21.235	21.24	21.302		21.259	0.0373229	0.00175563
positive	DG 31:2|DG 15:1_16:1	[M+NH4]+	20.074	20.241	20.274		20.361	20.2375	0.120179	0.00593843
positive	DG 32:0|DG 16:0_16:0	[M+NH4]+	22.99	23.024	23.046	23.062	23.11	23.0464	0.0446408	0.001937
positive	DG 32:1|DG 16:0_16:1	[M+NH4]+	22.042	22.105	22.084	22.135	22.002	22.0736	0.0524147	0.00237454
positive	DG 32:1|DG 16:0_16:1	[M+NH4]+	22.207	22.255	22.256	22.286	22.371	22.275	0.0606671	0.00272355
positive	DG 32:2|DG 16:1_16:1	[M+NH4]+	19.991	21.148	21.16	21.222	21.299	20.964	0.547218	0.0261027
positive	DG 33:0|DG 16:0_17:0	[M+NH4]+	23.269	23.305	23.334	23.334	23.369	23.3222	0.0373992	0.00160359
positive	DG 33:0|DG 16:0_17:0	[M+NH4]+	23.398	23.442	23.48	23.471	23.52	23.4622	0.0454555	0.00193739
positive	DG 33:1|DG 16:0_17:1	[M+NH4]+	22.623	22.792	22.794	22.824	22.866	22.7798	0.0926294	0.00406629
positive	DG 34:0|DG 16:0_18:0	[M+NH4]+	24.032	23.811	23.848	23.827	23.875	23.8786	0.089041	0.0037289
positive	DG 34:1|DG 16:0_18:1	[M+NH4]+	23.026	23.06	23.082	23.098	23.153	23.0838	0.047172	0.00204351
positive	DG 34:1|DG 18:0_16:1	[M+NH4]+	23.211	23.26	23.289	23.29	23.347	23.2794	0.0495712	0.0021294
positive	DG 34:2|DG 16:0_18:2	[M+NH4]+	22.315	22.377	22.378	22.416	22.458	22.3888	0.0529877	0.00236671
positive	DG 34:3|DG 16:1_18:2	[M+NH4]+	21.095	21.242	21.247	21.324	21.378	21.2572	0.106886	0.00502824
positive	DG 35:0|DG 17:0_18:0	[M+NH4]+	24.077	24.114	24.159		24.178	24.132	0.0454386	0.00188292
positive	DG 36:0|DG 18:0_18:0	[M+NH4]+	24.367	24.403	24.419	24.415	24.446	24.41	0.0287228	0.00117668
positive	DG 36:1|DG 18:0_18:1	[M+NH4]+	23.825	23.869	23.906	23.885	23.933	23.8836	0.0405931	0.00169962
positive	DG 36:2|DG 18:0_18:2	[M+NH4]+	23.291	23.334	23.364	23.357	23.412	23.3516	0.0441962	0.00189264
positive	DG 36:2|DG 18:1_18:1	[M+NH4]+	23.284	23.246	23.275	23.283	23.339	23.2854	0.0336942	0.00144701
positive	DG 36:3|DG 18:1_18:2	[M+NH4]+	22.424	22.486	22.493	22.539	22.393	22.467	0.0581936	0.00259018
positive	DG 38:4|DG 16:0_22:4	[M+NH4]+	23.182	22.929	22.944	22.96	23.016	23.0062	0.10364	0.00450486
positive	DG 40:4|DG 18:0_22:4	[M+NH4]+	23.684	23.58	23.757	23.617	23.672	23.662	0.0677458	0.00286307
positive	DG 40:5|DG 18:1_22:4	[M+NH4]+	22.983	23.024	23.039	23.055	23.11	23.0422	0.0463864	0.00201311
positive	Hex2Cer 42:1;2O	[M+H]+	23.497	23.535	23.563	23.564	23.598	23.5514	0.0377266	0.00160189
positive	HexCer 36:1;2O	[M+H]+	20.486	20.582	20.73	20.692	20.724	20.6428	0.105949	0.00513249
positive	HexCer 38:1;2O|HexCer 18:1;2O/20:0	[M+H]+	22.135	22.197	22.185	22.221	22.274	22.2024	0.0508606	0.00229077
positive	PC 30:0|PC 14:0_16:0	[M+H]+	20.404	20.492	20.526	20.566	20.591	20.5158	0.0730493	0.00356064
positive	PC 32:0|PC 16:0_16:0	[M+H]+	22.446	22.471	22.436	22.467	22.516	22.4672	0.0308982	0.00137526
positive	PC 32:1|PC 16:0_16:1	[M+H]+	20.515	20.64	20.68	20.728	20.717	20.656	0.0860494	0.00416583
positive	PC 33:0	[M+H]+	23.535	23.558	23.593	23.594	23.398	23.5356	0.0808412	0.00343485
positive	PC 33:1|PC 15:0_18:1	[M+H]+	21.761	21.825	21.789	21.883	21.892	21.83	0.0572713	0.00262351
positive	PC 34:0|PC 16:0_18:0	[M+H]+	24.92	24.529	24.574	24.532	24.585	24.628	0.165111	0.00670418
positive	PC 34:1|PC 16:0_18:1	[M+H]+	22.566	22.607	22.536	22.56	22.622	22.5782	0.0353864	0.00156728
positive	PC 34:1|PC 16:0_18:1	[M+H]+	23.204	23.268	23.175	23.29	23.331	23.2536	0.0635634	0.00273348
positive	PC 34:2|PC 16:0_18:2	[M+H]+	21.073	21.163	21.174	21.237	21.313	21.192	0.0894315	0.00422006
positive	PC 34:3|PC 16:0_18:3	[M+H]+	19.847	19.946	19.995	20.062	20.066	19.9832	0.0910203	0.00455484
positive	PC 34:3|PC 16:1_18:2	[M+H]+	19.079	19.294	19.229	19.302	19.279	19.2366	0.0925543	0.00481137
positive	PC 34:4	[M+H]+	18.292	18.425	18.513	18.482	18.568	18.456	0.105269	0.00570377
positive	PC 35:1|PC 17:0_18:1	[M+H]+	23.587	23.811	23.848	23.617	23.672	23.707	0.116643	0.00492018
positive	PC 36:2|PC 18:1_18:1	[M+H]+	22.637	22.67	22.657	22.709	22.743	22.6832	0.0425347	0.00187516
positive	PC 36:4|PC 18:2_18:2	[M+H]+	19.598	19.728	19.767	19.818	19.829	19.748	0.0931692	0.00471791
positive	PC 36:5	[M+H]+	18.638	18.761	18.872	18.933	18.912	18.8232	0.122974	0.00653313
positive	PC 37:4	[M+H]+	21.783	21.839	21.804	21.861	21.885	21.8344	0.0413981	0.001896
positive	PC 38:3|PC 18:0_20:3	[M+H]+	23.954	23.928	23.884	23.885	23.94	23.9182	0.0321123	0.00134259
positive	PC 38:3|PC 18:0_20:3	[M+H]+	23.594	23.573	23.615	23.639	23.694	23.623	0.0466423	0.00197444
positive	PC 38:4|PC 18:0_20:4	[M+H]+	22.602	22.649	22.636	22.659	22.715	22.6522	0.0411789	0.00181788
positive	PC 40:4|PC 18:0_22:4	[M+H]+	24.04	24.114	24.115	24.115	24.156	24.108	0.0420179	0.0017429
positive	PC 40:5|PC 18:0_22:5	[M+H]+	23.313	23.334	23.371	22.967	23.458	23.2886	0.188128	0.00807813
positive	PC 40:5|PC 18:1_22:4	[M+H]+	22.279	22.356	22.314	22.351	22.429	22.3458	0.0559616	0.00250435
positive	PC O-34:1|PC O-18:1_16:0	[M+H]+	24.107	24.129	24.196	24.123	24.208	24.1526	0.0460033	0.00190469
positive	PC O-34:2	[M+H]+	22.588	22.543	22.543	22.589	22.622	22.577	0.033919	0.00150237
positive	PC O-36:4|PC O-16:0_20:4	[M+H]+	22.178	22.269	22.199	22.257	22.282	22.237	0.0457548	0.0020576
positive	PC O-38:4	[M+H]+	23.527	23.61	23.689	23.654	23.657	23.6274	0.0627718	0.00265674
positive	PC O-38:5|PC O-18:1_20:4	[M+H]+	22.257	22.269	22.235	22.438	22.364	22.3126	0.0857047	0.00384109
positive	PE 36:1|PE 18:0_18:1	[M+H]+	22.431	22.464	22.479	22.517	22.573	22.4928	0.0544445	0.00242053
positive	PE 36:2|PE 18:1_18:1	[M+H]+	21.139	21.228	21.247	21.309	21.342	21.253	0.0786034	0.00369846
positive	PE 36:3|PE 18:1_18:2	[M+H]+	19.765	19.894	19.98	20.018	20.035	19.9384	0.111172	0.00557579
positive	PE 36:4|PE 16:0_20:4	[M+H]+	19.298	19.405	19.495	19.521	19.564	19.4566	0.106034	0.00544979
positive	PE 38:5|PE 16:0_22:5	[M+H]+	20.044	20.158	20.227	20.268	20.316	20.2026	0.105919	0.00524283
positive	PE 38:5|PE 18:1_20:4	[M+H]+	19.502	19.612	19.709	19.747	19.772	19.6684	0.111163	0.00565188
positive	PE 38:6|PE 18:2_20:4	[M+H]+	18.079	18.209	18.313	18.287	18.356	18.2488	0.10896	0.00597078
positive	PE P-32:1|PE P-16:0_16:1	[M+H]+	20.081	20.188	20.258	20.314	20.339	20.236	0.10429	0.00515371
positive	PE P-34:1|PE P-16:0_18:1	[M+H]+	21.834	21.889	21.884	21.927	21.973	21.9014	0.0519163	0.00237045
positive	PE P-34:2|PE P-16:0_18:2	[M+H]+	20.522		20.665	20.714	20.767	20.667	0.105258	0.00509307
positive	PE P-36:1|PE P-18:0_18:1	[M+H]+	23.011	23.039	23.046	23.069	23.11	23.055	0.0370608	0.00160749
positive	PE P-36:2|PE P-18:0_18:2	[M+H]+	22.229	22.262	22.242	22.293	22.318	22.2688	0.0365882	0.00164303
positive	PE P-36:4|PE P-16:0_20:4	[M+H]+	20.205	20.309	20.366	20.444	20.461	20.357	0.104731	0.0051447
positive	PE P-38:3|PE P-16:0_22:3	[M+H]+	22.531	22.585	22.543	22.61	22.637	22.5812	0.0445444	0.00197263
positive	PE P-38:4|PE P-18:0_20:4	[M+H]+	21.969	22.032	22.034	22.077	22.116	22.0456	0.0550663	0.00249784
positive	PE P-38:5|PE P-18:1_20:4	[M+H]+	20.373	20.477	20.541	20.612	20.666	20.5338	0.114812	0.00559135
positive	PE P-40:3|PE P-18:0_22:3	[M+H]+	23.421	23.458	23.503	23.487	23.536	23.481	0.0438007	0.00186537
positive	PE P-40:4|PE P-18:0_22:4	[M+H]+	22.81	22.843	22.83	22.867	22.923	22.8546	0.0434776	0.00190236
positive	PE P-40:5|PE P-18:0_22:5	[M+H]+	22.071	22.112	22.12	22.156	22.217	22.1352	0.054806	0.00247597
positive	PI 32:0	[M+NH4]+	18.509	18.625	18.727	18.706	18.788	18.671	0.107715	0.0057691
positive	PI 34:0	[M+NH4]+	20.304	20.401	20.451	20.513	20.377	20.4092	0.0785697	0.00384972
positive	PI 34:1	[M+NH4]+	18.745	18.844	18.948	18.941	19.029	18.9014	0.10929	0.00578211
positive	PI 34:2|PI 16:0_18:2	[M+NH4]+	17.468	17.575	17.672	17.643	17.779	17.6274	0.115509	0.0065528
positive	PI 36:2	[M+NH4]+	19.539	19.427	19.503	19.537	19.572	19.5156	0.0552159	0.00282932
positive	PI 36:3	[M+NH4]+	18.003	18.133	18.226	18.178	18.288	18.1656	0.10757	0.00592163
positive	PI 36:4|PI 16:0_20:4	[M+NH4]+	17.254	17.385	17.46	17.451	17.574	17.4248	0.117199	0.00672601
positive	PI 37:4	[M+NH4]+	18.211	18.344	18.433	18.45	18.552	18.398	0.127994	0.00695696
positive	PI 38:4	[M+NH4]+	19.086	19.229	19.324	19.337	19.395	19.2742	0.120912	0.00627325
positive	PI 38:5	[M+NH4]+	18.243	18.133	18.265	18.201	18.318	18.232	0.0695845	0.00381661
positive	PI 38:5	[M+NH4]+	17.492	17.631	17.704	17.691	17.795	17.6626	0.111975	0.00633964
positive	PS 34:1|PS 16:0_18:1	[M+H]+	19.352	19.481	19.526	19.575	19.632	19.5132	0.106206	0.00544277
positive	PS 36:1|PS 18:0_18:1	[M+H]+	21.146	21.264	21.276	21.309	21.386	21.2762	0.0869379	0.00408616
positive	PS 36:2|PS 18:0_18:2	[M+H]+	19.876	19.982	20.066	20.105	20.156	20.037	0.110195	0.00549959
positive	PS 36:4	[M+H]+	17.306	17.429	17.512	17.525	17.604	17.4752	0.113122	0.00647332
positive	PS 38:3	[M+H]+	20.35	20.477	20.489	20.581	20.575	20.4944	0.0937806	0.00457591
positive	PS 40:3	[M+H]+	21.998	22.069	22.056	22.091	22.166	22.076	0.0609467	0.00276077
positive	PS 40:5|PS 18:0_22:5	[M+H]+	20.343	20.454	20.489	20.551	20.582	20.4838	0.0934061	0.00456
positive	SM 33:1;2O|SM 23:1;2O/10:0	[M+H]+	18.308	18.425	18.513	18.458	18.568	18.4544	0.098297	0.00532648
positive	SM 34:0;2O	[M+H]+	20.464	20.545	20.541	20.596	20.598	20.5488	0.0545775	0.00265599
positive	SM 34:1;2O|SM 18:1;2O/16:0	[M+H]+	19.539	19.62	19.701	19.733	19.743	19.6672	0.0864303	0.00439464
positive	SM 34:1;3O	[M+H]+	18.478	18.593	18.696	18.651	18.748	18.6332	0.103854	0.00557361
positive	SM 36:1;2O|SM 18:1;2O/18:0	[M+H]+	21.984	22.025	21.977	22.02	22.045	22.0102	0.0287871	0.0013079
positive	SM 38:1;2O|SM 18:1;2O/20:0	[M+H]+	23.788	23.811	23.892	23.775	23.838	23.8208	0.0464618	0.00195047
positive	SM 39:8;3O	[M+H]+	18.524	18.609	18.719	18.659	18.544	18.611	0.0806691	0.00433448
positive	SM 40:1;2O	[M+H]+	27.382	27.472	27.286	27.237	27.349	27.3452	0.0903587	0.00330437
positive	SM 40:1;2O	[M+H]+	26.387	26.058	26.375	26.372	26.409	26.3202	0.147295	0.00559626
positive	SM 40:1;2O|SM 27:0;2O/13:1	[M+H]+	26.114	26.31	26.286	26.254	26.275	26.2478	0.0774739	0.00295163
positive	SM 42:3;2O|SM 18:1;2O/24:2	[M+H]+	24.047	24.099	24.122	24.123	22.181	23.7144	0.857751	0.03617
positive	TG 24:0|TG 8:0_8:0_8:0	[M+NH4]+	15.133	15.248	15.278	15.316	15.419	15.2788	0.103979	0.00680546
positive	TG 30:0|TG 10:0_10:0_10:0	[M+NH4]+	20.701	20.819	20.874	20.908	20.97	20.8544	0.101741	0.00487865
positive	TG 38:0|TG 12:0_12:0_14:0	[M+NH4]+	24.476	24.507	24.521	24.517	24.548	24.5138	0.0260135	0.00106118
positive	TG 41:1;1O|TG 10:0_16:0_15:1;1O	[M+NH4]+	23.676	23.706	23.749	23.728	23.776	23.727	0.0384968	0.00162249
positive	TG 43:1;1O|TG 10:0_18:0_15:1;1O	[M+NH4]+	24.247	24.261	24.276	24.309	24.311	24.2808	0.0285692	0.00117662
positive	TG 43:1;2O|TG 14:0_16:0_13:1;2O	[M+NH4]+	23.788	23.84	23.877	23.848	23.903	23.8512	0.04324	0.00181291
positive	TG 43:2;1O|TG 10:0_16:0_17:2;1O	[M+NH4]+	23.708	23.752	23.789	23.767	23.824	23.768	0.0431103	0.0018138
positive	TG 45:3;1O|TG 10:0_18:1_17:2;1O	[M+NH4]+	23.76	23.79	23.848	23.812	23.753	23.7926	0.0389974	0.00163906
positive	TG 45:4;1O|TG 10:0_18:2_17:2;1O	[M+NH4]+	23.248	21.832	23.349	23.32	23.376	23.025	0.668614	0.0290386
positive	TG 47:0|TG 15:0_16:0_16:0	[M+NH4]+	26.15	26.153	26.188	26.17	23.875	25.7072	1.02434	0.0398466
positive	TG 50:4|TG 14:0_16:0_20:4	[M+NH4]+	25.667	25.583	25.716	25.705	25.633	25.6608	0.0544628	0.00212241
positive	TG 52:3|TG 16:0_18:1_18:2	[M+NH4]+	26.078	26.215	26.121	26.112	26.133	26.1318	0.0508104	0.00194439
positive	TG 52:4|TG 16:0_16:0_20:4	[M+NH4]+	25.984	25.993	26.027	26.016	26.039	26.0118	0.0229935	0.000883963
positive	TG 54:3|TG 18:1_18:1_18:1	[M+NH4]+		26.347	26.382	26.364	26.395	26.372	0.0209603	0.000794793
positive	TG 54:5|TG 16:0_18:1_20:4	[M+NH4]+	25.999	26.007	26.042	26.024	26.053	26.025	0.0227706	0.000874951
positive	TG 56:6|TG 16:0_18:2_22:4	[M+NH4]+	25.977	25.985	26.02	26.009	26.031	26.0044	0.0229085	0.000880948
positive	TG 56:7|TG 16:0_20:3_20:4	[M+NH4]+	25.77	25.875	25.907	25.913	25.928	25.8786	0.0637126	0.00246198
positive	TG 56:8|TG 18:2_18:2_20:4	[M+NH4]+	25.66	25.668	25.708	25.698	25.577	25.6622	0.0516643	0.00201325
positive	TG 58:6|TG 18:1_18:1_22:4	[M+NH4]+	26.24	26.237	26.271	26.261	26.291	26.26	0.0224277	0.000854062
positive	TG 58:8|TG 16:0_20:4_22:4	[M+NH4]+	25.888	25.897	25.93	25.92	25.95	25.917	0.02504	0.00096616
positive	TG 58:9|TG 16:1_20:4_22:4	[M+NH4]+		25.691	25.716	25.72	25.736	25.7157	0.0186257	0.000724291
positive	TG 60:15|TG 20:5_20:5_20:5	[M+NH4]+	25.821	25.809	25.841	25.853	25.884	25.8416	0.0292199	0.00113073

## Sheet: Table S5
Volcanic plot data-GVBD vs. GV
Lipid name	p-value	q-value	FC(GVBD/GV)	significant
Cer 34:1;3O|Cer 16:1;2O/18:0;(2OH)	1.78704e-05	0.000232	0.21	Down
Cer 38:0;4O|Cer 18:0;3O/20:0;(2OH)	0.000384704	0.00292	2.8	Up
Cer 42:0;3O|Cer 18:0;3O/24:0	2.97513e-05	0.000338	0.36	Down
Cer 42:0;4O|Cer 18:0;3O/24:0;(2OH)	6.43967e-05	0.000651	14.6	Up
Cer 42:2;2O|Cer 18:1;2O/24:1	1.4714e-05	0.000206	0.22	Down
Cer 43:0;4O|Cer 18:0;3O/25:0;(2OH)	0.00066716	0.0045	0.28	Down
Cer 44:0;2O|Cer 20:0;2O/24:0	1.20943e-05	0.000193	0.33	Down
Cer 44:1;3O|Cer 20:1;2O/24:0;(2OH)	0.00128721	0.00808	0.35	Down
Cer 45:1;3O|Cer 21:1;2O/24:0;(2OH)	6.73593e-07	2.45e-05	8.59	Up
Cer 46:1;3O|Cer 20:1;2O/26:0;(2OH)	4.90017e-06	9.91e-05	0.31	Down
HexCer 44:1;4O|HexCer 18:1;3O/26:0;(2OH)	0.00743229	0.0356	0.35	Down
PC 32:0|PC 16:0_16:0	0.00681466	0.0352	0.39	Down
PC 38:5|PC 18:1_20:4	2.63187e-06	6.65e-05	0.16	Down
PC O-32:0|PC O-16:0_16:0	0.00182227	0.0111	0.22	Down
PE 34:3|PE 16:1_18:2	6.00534e-06	0.000109	0.15	Down
PE 35:1|PE 17:0_18:1	1.17976e-07	1.07e-05	0.11	Down
PE 36:1|PE 18:0_18:1	1.27016e-05	0.000193	5.85	Up
PE 36:2|PE 18:0_18:2	0.000185918	0.00147	4.03	Up
PE 38:5|PE 16:0_22:5	0.00015648	0.00129	2.35	Up
PE 40:5|PE 18:0_22:5	1.87037e-08	3.4e-06	12.76	Up
PE O-32:1|PE O-16:1_16:0	5.284e-05	0.000566	0.43	Down
PE O-34:2|PE O-16:1_18:1	0.00743229	0.0356	0.14	Down
PE O-38:7|PE O-16:1_22:6	0.00534402	0.0304	2.32	Up
PE O-40:6|PE O-18:1_22:5	2.92227e-06	6.65e-05	5.68	Up
PG 32:0|PG 16:0_16:0	2.54767e-07	1.55e-05	0.08	Down
PI 34:2|PI 16:0_18:2	7.26776e-05	0.000696	0.36	Down
PI 36:1|PI 18:0_18:1	2.32759e-06	6.65e-05	0.42	Down
PI 40:4|PI 16:0_24:4	0.000406294	0.00296	5.92	Up
PI 40:5	2.79375e-05	0.000338	7.15	Up
PI O-36:4|PI O-16:0_20:4	3.85971e-07	1.76e-05	6.92	Up

## Sheet: Table S6
Volcanic plot data-MII vs. GVBD
Lipid name	p-value	q-value	FC(GVBD/GV)	significant
PC 34:3|PC 16:0_18:3	3.98999e-06	0.000363	3.11	Up
PI 32:0	0.000641322	0.0195	0.33	Down
PI 36:2	2.4539e-06	0.000363	4.82	Up
PS 38:4|PS 18:0_20:4	0.00102439	0.0266	0.42	Down

## Sheet: Table S7
Volcanic plot data-MII vs. GV
Lipid name	p-value	q-value	FC(GVBD/GV)	significant
Cer 34:0;2O|Cer 18:0;2O/16:0	0.0026803	0.0119	0.45	Down
Cer 34:1;3O|Cer 16:1;2O/18:0;(2OH)	2.13204e-06	1.85e-05	0.14	Down
Cer 38:0;4O|Cer 18:0;3O/20:0;(2OH)	0.000100938	0.000633	2.65	Up
Cer 40:0;4O|Cer 16:0;3O/24:0;(2OH)	0.000374316	0.00179	0.23	Down
Cer 42:0;3O|Cer 18:0;3O/24:0	3.21832e-05	0.000217	0.33	Down
Cer 42:0;4O|Cer 18:0;3O/24:0;(2OH)	0.00015198	0.000892	12.86	Up
Cer 42:2;2O|Cer 18:1;2O/24:1	9.33549e-08	1.54e-06	0.08	Down
Cer 43:0;4O|Cer 18:0;3O/25:0;(2OH)	6.73439e-07	6.13e-06	0.15	Down
Cer 44:1;3O|Cer 20:1;2O/24:0;(2OH)	0.000127697	0.000775	0.24	Down
Cer 45:1;3O|Cer 21:1;2O/24:0;(2OH)	1.87037e-08	6.69e-07	9.23	Up
Cer 46:1;3O|Cer 20:1;2O/26:0;(2OH)	2.36155e-07	3.31e-06	0.22	Down
HexCer 42:1;3O	0.00274461	0.0119	2.06	Up
PC 32:0|PC 16:0_16:0	4.95244e-08	1.29e-06	0.21	Down
PC 34:2|PC 16:0_18:2	0.0141881	0.0497	0.46	Down
PC 34:3|PC 16:0_18:3	2.20412e-08	6.69e-07	4.14	Up
PC 36:1|PC 18:0_18:1(ii)	1.58788e-09	2.44e-07	0.4	Down
PC 38:4|PC 18:0_20:4	0.0044664	0.0185	0.19	Down
PC 38:5|PC 18:1_20:4	2.96554e-07	3.86e-06	0.09	Down
PC O-32:0|PC O-16:0_16:0	0.000308633	0.00156	0.25	Down
PE 34:3|PE 16:1_18:2	1.72147e-08	6.69e-07	0.08	Down
PE 35:1|PE 17:0_18:1	3.31948e-07	4.03e-06	0.1	Down
PE 36:1|PE 18:0_18:1	0.000279968	0.0015	4.99	Up
PE 36:2|PE 18:0_18:2	5.07004e-06	4.01e-05	5.15	Up
PE 36:4|PE 16:0_20:4	4.1295e-06	3.42e-05	0.38	Down
PE 38:5|PE 16:0_22:5	6.80988e-08	1.54e-06	2.72	Up
PE 40:5|PE 18:0_22:5	6.73593e-07	6.13e-06	11.62	Up
PE 40:5|PE 18:1_22:4	8.63001e-08	1.54e-06	2.43	Up
PE O-38:6|PE O-16:1_22:5	0.00517049	0.0209	3.44	Up
PE O-38:7|PE O-16:1_22:6	0.0100039	0.0372	2.17	Up
PE O-40:6|PE O-18:1_22:5	4.65249e-07	5.29e-06	5.9	Up
PE P-34:1|PE P-16:0_18:1	0.000170602	0.00097	2.11	Up
PE P-36:1|PE P-18:0_18:1	2.62249e-05	0.000184	2.5	Up
PG 32:0|PG 16:0_16:0	5.10445e-09	3.1e-07	0.03	Down
PI 30:0|PI 14:0_16:0	0.000317304	0.00156	2.07	Up
PI 34:1	7.66776e-08	1.54e-06	2.14	Up
PI 34:2|PI 16:0_18:2	5.81112e-07	5.88e-06	0.28	Down
PI 36:1|PI 18:0_18:1	1.51859e-07	2.3e-06	0.36	Down
PI 36:2	6.44167e-05	0.000419	2.93	Up
PI 40:4|PI 16:0_24:4	0.00020836	0.00115	6.7	Up
PI 40:5	5.39782e-07	5.78e-06	9.83	Up
PI O-36:4|PI O-16:0_20:4	1.17036e-05	8.88e-05	7.4	Up
PS 38:4|PS 18:0_20:4	2.67995e-09	2.44e-07	0.28	Down
SM 38:1;2O|SM 18:1;2O/20:0	0.00281033	0.0119	3.72	Up
